# Supplementary material for: Innate Killing of Leishmania donovani by Macrophages of the Splenic Marginal Zone Requires IRF-7
Source: PLoS Pathog. 2010 Mar 12;6(3):e1000813. doi: 10.1371/journal.ppat.1000813 (PMC2837405; doi:10.1371/journal.ppat.1000813)
Supplement: Table S1 — Up- and down-regulated genes in 14M1.4 cells at 12h (0.14 MB XLS) [file ppat.1000813.s007.xls]

## Sheet: Fold Change 2F Up (14M1.4, 12h)
14M1.4 2F UP (12h)
Gene Name	Fold Change	Description
1419697_at	53.55	chemokine (C-X-C motif) ligand 11
1450291_s_at	51.94
1418126_at	42.8	chemokine (C-C motif) ligand 5
1421009_at	39.6	RIKEN cDNA 2510004L01 gene
1435529_at	38.93	K0731F11-3 NIA Mouse Hematopoietic Stem Cell (Lin-/c-Kit-/Sca-1-) cDNA Library (Long) Mus musculus cDNA clone NIA:K0731F11 IMAGE:30076582 3', mRNA sequence.
1451905_a_at	37.38	myxovirus (influenza virus) resistance 1
1418930_at	36.76	chemokine (C-X-C motif) ligand 10
1421008_at	33.56	RIKEN cDNA 2510004L01 gene
1436058_at	25.65	RIKEN cDNA 2510004L01 gene
1450484_a_at	25.07	thymidylate kinase family LPS-inducible member
1435331_at	23.33	expressed sequence AI447904
1450297_at	20.99	interleukin 6
1424923_at	20.45	serine (or cysteine) proteinase inhibitor, clade A, member 3G
1452349_x_at	18.23	interferon activated gene 205
1434046_at	16.38	CDNA clone MGC:58382 IMAGE:6774154, complete cds
1422305_at	15.78	interferon beta, fibroblast
1450826_a_at	14.82	serum amyloid A 3
1419604_at	14.44	Z-DNA binding protein 1
1418293_at	13.16	interferon-induced protein with tetratricopeptide repeats 2
1421596_s_at	12.67	histocompatibility 28
1419762_at	12.5	ubiquitin D
1419714_at	12.07	programmed cell death 1 ligand 1
1418422_at	11.31	serine (or cysteine) proteinase inhibitor, clade B, member 9f
1434372_at	11.16	Transcribed sequences
1420549_at	10.54	guanylate nucleotide binding protein 1
1457644_s_at	10.48	chemokine (C-X-C motif) ligand 1
1428735_at	9.445	CD69 antigen
1424339_at	9.348	2'-5' oligoadenylate synthetase-like 1
1458381_at	9.198	chloride intracellular channel 5
1425294_at	9.172	SLAM family member 8
1425917_at	9.028	histocompatibility 28
1432026_a_at	8.953	RIKEN cDNA 2510038N07 gene
1422781_at	8.735	toll-like receptor 3
1423555_a_at	8.701	RIKEN cDNA A430056A10 gene
1425394_at	8.569	cDNA sequence BC023105
1427736_a_at	8.554	chemokine (C-C motif) receptor-like 2
1439831_at	8.345	Transcribed sequences
1422782_s_at	8.315	toll-like receptor 3
1419728_at	8.096	chemokine (C-X-C motif) ligand 5
1419209_at	8.042	chemokine (C-X-C motif) ligand 1
1423062_at	7.967	insulin-like growth factor binding protein 3
1438037_at	7.844	RIKEN cDNA 2510038N07 gene
1435840_x_at	7.689	Transcribed sequence with weak similarity to protein ref:NP_061226.1 (M.musculus) 2-cell-stage, variable group, member 1; variable group of 2-cell-stage gene family [Mus musculus]
1427381_at	7.658	immunoresponsive gene 1
1417292_at	7.654	olfactory receptor 56
1460416_s_at	7.543	HSR; Mouse HSR mRNA, clone pMmHSRc-[1,3,3E,10 and 10E].
1431095_a_at	7.402	RIKEN cDNA 2510038N07 gene
1453757_at	7.319	RIKEN cDNA 2510038N07 gene
1420768_a_at	7.147	DNA segment, Chr 11, Lothar Hennighausen 2, expressed
1451777_at	7.135	cDNA sequence BC013672
1439221_s_at	7.078	tumor necrosis factor receptor superfamily, member 5
1420773_at	7.076	deubiquitinating enzyme 1
1426276_at	7.073	RIKEN cDNA 9130009C22 gene
1451426_at	7.02	DNA segment, Chr 11, Lothar Hennighausen 2, expressed
1429947_a_at	6.988	Z-DNA binding protein 1
1438868_at	6.907	PHD finger protein 11
1448961_at	6.87	phospholipid scramblase 2
1447285_at	6.868	H3111E10-3 NIA Mouse 15K cDNA Clone Set Mus musculus cDNA clone H3111E10 3', mRNA sequence.
1459913_at	6.793	Adult male spinal cord cDNA, RIKEN full-length enriched library, clone:A330042I21 product:unknown EST, full insert sequence
1428660_s_at	6.783	torsin family 3, member A
1419282_at	6.728	chemokine (C-C motif) ligand 12
1417244_a_at	6.689	interferon regulatory factor 7
1425008_a_at	6.608	interferon activated gene 203
1438676_at	6.569	expressed sequence AI595338
1451655_at	6.45	schlafen 8
1418392_a_at	6.354	guanylate nucleotide binding protein 3
1422160_at	6.342	histocompatibility 2, T region locus 24
1422140_at	6.272	component of Sp100-rs
1425119_at	6.234	2'-5' oligoadenylate synthetase 1B
1450783_at	6.222	interferon-induced protein with tetratricopeptide repeats 1
1426971_at	6.179	unnamed protein product; putative similar to UBIQUITIN-ACTIVATING ENZYME E1 [Homo sapiens] (SPTR|Q9BRB2, evidence: FASTY, 71.5%ID, 99.1%length, match=3016); Mus musculus adult male liver cDNA, RIKEN full-length enriched library, clone:1300004C08 product:similar to UBIQUITIN-ACTIVATING ENZYME E1 [Homo sapiens], full insert sequence.
1418191_at	6.124	ubiquitin specific protease 18
1422141_s_at	6.108	component of Sp100-rs
1450672_a_at	6.024	three prime repair exonuclease 1
1418131_at	5.948	SAM domain and HD domain, 1
1418666_at	5.921	pentaxin related gene
1437176_at	5.894	Transcribed sequences
1424617_at	5.872	interferon-induced protein 35
1447927_at	5.862	Transcribed sequences
1418536_at	5.838	histocompatibility 2, Q region locus 7
1417141_at	5.824	interferon gamma induced GTPase
1450454_at	5.818	torsin family 3, member A
1453939_x_at	5.816	Mus musculus adult male hippocampus cDNA, RIKEN full-length enriched library, clone:2900034J12 product:interferon-stimulated protein (15 kDa), full insert sequence.
1421998_at	5.814	torsin family 3, member A
1438311_at	5.753	RIKEN cDNA 2010002M12 gene
1439114_at	5.656	hypothetical protein 9830118M07
1450165_at	5.638	schlafen 2
1431591_s_at	5.615	Mus musculus adult male hippocampus cDNA, RIKEN full-length enriched library, clone:2900034J12 product:interferon-stimulated protein (15 kDa), full insert sequence.
1419569_a_at	5.584	interferon-stimulated protein
1452087_at	5.545	RIKEN cDNA 2310046K10 gene
1459151_x_at	5.501	interferon-induced protein 35
1418240_at	5.486	guanylate nucleotide binding protein 2
1425719_a_at	5.385	N-myc (and STAT) interactor
1452639_at	5.366	ectonucleotide pyrophosphatase/phosphodiesterase 4
1434380_at	5.351	Diabetic nephropathy-related gene 1 mRNA, partial sequence
1440914_s_at	5.308	RIKEN cDNA 9130023F12 gene
1419026_at	5.296	Fas death domain-associated protein
1419603_at	5.285	interferon, gamma-inducible protein 16
1434580_at	5.281	ectonucleotide pyrophosphatase/phosphodiesterase 4
1450696_at	5.203	proteosome (prosome, macropain) subunit, beta type 9 (large multifunctional protease 2)
1419042_at	5.194	expressed sequence AW111922
1421161_at	5.18	betacellulin, epidermal growth factor family member
1458589_at	5.171	13 days embryo lung cDNA, RIKEN full-length enriched library, clone:D430030N05 product:unknown EST, full insert sequence
1448775_at	5.168	interferon activated gene 203
1425156_at	5.167	RIKEN cDNA 9830147J24 gene
1420273_x_at	5.163	AV340322 RIKEN full-length enriched, adult male olfactory bulb Mus musculus cDNA clone 6430514F15 3' similar to U15635 Mus musculus IFN-gamma induced (Mg11) mRNA, mRNA sequence.
1451564_at	5.08	cDNA sequence BC021340
1452348_s_at	5.079	interferon activated gene 205
1454169_a_at	5.067	RIKEN cDNA 2310046K10 gene
1426013_s_at	5.055	pleckstrin homology domain containing, family A (phosphoinositide binding specific) member 4
1456288_at	5.025	schlafen 5
1435792_at	4.972	component of Sp100-rs
1419401_at	4.958	ankyrin repeat and SOCS box-containing protein 13
1418674_at	4.882	oncostatin M receptor
1448729_a_at	4.87	septin 4
1418423_s_at	4.866	serine (or cysteine) proteinase inhibitor, clade B, member 9f
1416016_at	4.863	proteosome (prosome, macropain) subunit, beta type 9 (large multifunctional protease 2)
1431648_at	4.83	RIKEN cDNA 4930528F23 gene
1440481_at	4.793	Transcribed sequences
1424775_at	4.748	2'-5' oligoadenylate synthetase 1G
1418776_at	4.649	expressed sequence AI595338
1417876_at	4.645	Fc receptor, IgG, high affinity I
1434457_at	4.631	nuclear antigen Sp100
1448940_at	4.627	tripartite motif protein 21
1435454_a_at	4.626	cDNA sequence BC006779
1448562_at	4.616	uridine phosphorylase 1
1434438_at	4.615	SAM domain and HD domain, 1
1439261_x_at	4.569	RIKEN cDNA 1500032H18 gene
1426970_a_at	4.562	unnamed protein product; putative similar to UBIQUITIN-ACTIVATING ENZYME E1 [Homo sapiens] (SPTR|Q9BRB2, evidence: FASTY, 71.5%ID, 99.1%length, match=3016); Mus musculus adult male liver cDNA, RIKEN full-length enriched library, clone:1300004C08 product:similar to UBIQUITIN-ACTIVATING ENZYME E1 [Homo sapiens], full insert sequence.
1434139_at	4.548	RIKEN cDNA 5330431N24 gene
1451567_a_at	4.529	interferon activated gene 203
1440792_x_at	4.528	BB405850 RIKEN full-length enriched, ES cells Mus musculus cDNA clone C330043J10 3' similar to AF030198 Mus musculus type 1 sigma receptor mRNA, mRNA sequence.
1449591_at	4.525	caspase 4, apoptosis-related cysteine protease
1419043_a_at	4.457	expressed sequence AW111922
1457035_at	4.438	interferon-activatable protein
1429570_at	4.403	RIKEN cDNA 9130019I15 gene
1449460_at	4.398	ankyrin repeat and SOCS box-containing protein 13
1435906_x_at	4.38	guanylate nucleotide binding protein 2
1416371_at	4.37	apolipoprotein D
1426223_at	4.354	RIKEN cDNA 2810439F02 gene
1418219_at	4.333	interleukin 15
1460415_a_at	4.304	tumor necrosis factor receptor superfamily, member 5
1455500_at	4.282	DNA segment, Chr 11, ERATO Doi 759, expressed
1436625_at	4.265	Fc receptor, IgG, high affinity I
1427091_at	4.246	expressed sequence AI481105
1449773_s_at	4.237	mp04e08.x1 Life Tech mouse embryo 8 5dpc 10664019 Mus musculus cDNA clone IMAGE:568262 3' similar to gb:X54149 Mouse mRNA for MyD118, a myeloid differentiation primary response (MOUSE);, mRNA sequence.
1449459_s_at	4.159	ankyrin repeat and SOCS box-containing protein 13
1418077_at	4.151	tripartite motif protein 21
1452178_at	4.134	Similar to Plec1 protein (LOC381010), mRNA
1419417_at	4.098	vascular endothelial growth factor C
1424354_at	4.059	RIKEN cDNA 1110007F12 gene
1440739_at	4.023	vascular endothelial growth factor C
1421854_at	3.961	fibrinogen-like protein 2
1428346_at	3.952	FLN29 gene product
1450424_a_at	3.952	interleukin 18 binding protein
1450322_s_at	3.949	schlafen 3
1453299_a_at	3.94	purine-nucleoside phosphorylase
1447084_at	3.931	nuclear factor of activated T-cells, cytoplasmic, calcineurin-dependent 1
1419082_at	3.929	serine (or cysteine) proteinase inhibitor, clade B, member 2
1451361_a_at	3.92	cDNA sequence BC027342
1418826_at	3.916	membrane-spanning 4-domains, subfamily A, member 6B
1453196_a_at	3.911	2'-5' oligoadenylate synthetase-like 2
1451544_at	3.909	similar to hypothetical protein FLJ10143
1427054_s_at	3.869	RIKEN cDNA D930038M13 gene
1425374_at	3.853	2'-5' oligoadenylate synthetase 3
1438027_at	3.85	BB668084 RIKEN full-length enriched, 2 days neonate thymus thymic cells Mus musculus cDNA clone C920021A02 3', mRNA sequence.
1456247_x_at	3.811	LIM domain only 6
1418686_at	3.785	2'-5' oligoadenylate synthetase 1C
1451821_a_at	3.783	nuclear antigen Sp100
1451050_at	3.757	5'-nucleotidase, cytosolic III
1452676_a_at	3.75	BB777815 RIKEN full-length enriched, Nullipotent stem cell CRL-2070 NE cDNA Mus musculus cDNA clone G430042F07 3', mRNA sequence.
1421550_a_at	3.749	tripartite motif protein 34
1424857_a_at	3.74	tripartite motif protein 34
1427053_at	3.718	RIKEN cDNA D930038M13 gene
1435541_at	3.703	betacellulin, epidermal growth factor family member
1420915_at	3.69	signal transducer and activator of transcription 1
1457976_at	3.686	mr12f12.x1 Soares mouse 3NbMS Mus musculus cDNA clone IMAGE:597263 3' similar to gb:U15647_cds1 Mus musculus (MOUSE);, mRNA sequence.
1437929_at	3.671	dapper homolog 2, antagonist of beta-catenin (xenopus)
1418990_at	3.633	membrane-spanning 4-domains, subfamily A, member 4D
1452289_a_at	3.625	RIKEN cDNA 2410006N06 gene
1448665_at	3.622	dystrophin, muscular dystrophy
1450971_at	3.602	growth arrest and DNA-damage-inducible 45 beta
1448436_a_at	3.597	interferon regulatory factor 1
1449025_at	3.593	interferon-induced protein with tetratricopeptide repeats 3
1438716_at	3.583	tripartite motif protein 30-like
1421855_at	3.571	fibrinogen-like protein 2
1426037_a_at	3.563	regulator of G-protein signaling 16
1426065_a_at	3.553	induced in fatty liver dystrophy 2
1417793_at	3.526	synonym: GTPI; go_component: cellular_component unknown [goid 0008372] [evidence ND]; go_function: GTPase activity [goid 0003924] [evidence ISS] [pmid 9862701]; go_process: biological_process unknown [goid 0000004] [evidence ND]; Mus musculus expressed sequence AI481100 (AI481100), mRNA.
1426604_at	3.524	Transcribed sequence with moderate similarity to protein ref:NP_081764.1 (M.musculus) RIKEN cDNA 5730493B19 [Mus musculus]
1456494_a_at	3.521	tripartite motif protein 30-like
1423954_at	3.519	complement component 3
1449033_at	3.519	tumor necrosis factor receptor superfamily, member 11b (osteoprotegerin)
1456717_at	3.497	Transcribed sequences
1419132_at	3.495	toll-like receptor 2
1448632_at	3.481	proteasome (prosome, macropain) subunit, beta type 10
1440342_at	3.463	BB276544 RIKEN full-length enriched, 10 days neonate cortex Mus musculus cDNA clone A830097P08 3', mRNA sequence.
1444619_x_at	3.462	AV068122 Mus musculus small intestine C57BL/6J adult Mus musculus cDNA clone 2010301J23, mRNA sequence.
1437868_at	3.457	uw52c03.x1 Soares_mammary_gland_NMLMG Mus musculus cDNA clone IMAGE:3465604 3', mRNA sequence.
1440865_at	3.453	interferon induced transmembrane protein 6
1426862_at	3.445	RIKEN cDNA 9130023F12 gene
1426774_at	3.444	zinc finger CCCH type domain containing 1
1426324_at	3.439	histocompatibility 2, D region locus 1
1439956_at	3.436	Adult male aorta and vein cDNA, RIKEN full-length enriched library, clone:A530049N04 product:unknown EST, full insert sequence
1424518_at	3.424	hypothetical protein LOC223672
1425225_at	3.411	Fc receptor-like 3
1427164_at	3.391	interleukin 13 receptor, alpha 1
1439825_at	3.376	cDNA sequence BC023741
1445897_s_at	3.369	interferon-induced protein 35
1416380_at	3.366	Moloney leukemia virus 10
1449009_at	3.361	T-cell specific GTPase
1435660_at	3.341	RIKEN cDNA 5830484A20 gene
1421228_at	3.337	chemokine (C-C motif) ligand 7
1451860_a_at	3.312	tripartite motif protein 30
1455266_at	3.302	kinesin family member 5C
1450446_a_at	3.3	suppressor of cytokine signaling 1
1436633_at	3.287	LOC380741 (LOC380741), mRNA
1448575_at	3.287	interleukin 7 receptor
1450033_a_at	3.276	signal transducer and activator of transcription 1
1444029_at	3.27	RIKEN cDNA 5330431N24 gene
1456635_at	3.248	RIKEN cDNA 5830484A20 gene
1439015_at	3.244	glial cell line derived neurotrophic factor family receptor alpha 1
1459137_at	3.232	Transcribed sequence with moderate similarity to protein ref:NP_036135.1 (M.musculus) cofactor required for Sp1 transcriptional activation subunit 2
1425078_x_at	3.216	RIKEN cDNA 4930565N07 gene
1446457_at	3.216	RIKEN cDNA 6430573D20 gene
1417256_at	3.214	matrix metalloproteinase 13
1458299_s_at	3.194	BB820441 RIKEN full-length enriched, mammary gland RCB-0526 Jyg-MC(A) cDNA Mus musculus cDNA clone G830005J05 3', mRNA sequence.
1435208_at	3.191	Transcribed sequence with weak similarity to protein ref:NP_081764.1 (M.musculus) RIKEN cDNA 5730493B19 [Mus musculus]
1437459_x_at	3.161	AV338420 RIKEN full-length enriched, adult male olfactory bulb Mus musculus cDNA clone 6430409E08 3', mRNA sequence.
1436172_at	3.159	Adult male testis cDNA, RIKEN full-length enriched library, clone:4921508F21 product:similar to HISTOCOMPATIBILITY 2, CLASS II ANTIGEN E BETA [Mus musculus], full insert sequence
1439766_x_at	3.146	vascular endothelial growth factor C
1449558_at	3.133	coagulation factor VIII
1452231_x_at	3.123	interferon activated gene 205
1435226_at	3.12	RIKEN cDNA 4930534K13 gene
1450234_at	3.1	membrane-spanning 4-domains, subfamily A, member 6C
1425065_at	3.08	2'-5' oligoadenylate synthetase 2
1450034_at	3.074	signal transducer and activator of transcription 1
1448757_at	3.073	promyelocytic leukemia
1429184_at	3.066	RIKEN cDNA 9130002C22 gene
1451775_s_at	3.049	interleukin 13 receptor, alpha 1
1457666_s_at	3.041	interferon activated gene 202B
1436472_at	3.04	603276165F1 NCI_CGAP_Mam3 Mus musculus cDNA clone IMAGE:5316377 5', mRNA sequence.
1422317_a_at	3.036	interleukin 1 receptor-like 1
1444962_at	3.033	Sp100-rs1 mRNA, partial sequence
1426906_at	3.02	interferon activated gene 205
1423878_at	3.018	glycophorin C
1440866_at	3.017	AV328340 RIKEN full-length enriched, adult male medulla oblongata Mus musculus cDNA clone 6330441E06 3', mRNA sequence.
1425025_at	3.011	cDNA sequence BC022145
1422397_a_at	2.999	interleukin 15 receptor, alpha chain
1439773_at	2.985	lymphocyte antigen 6 complex, locus E
1422006_at	2.982	protein kinase, interferon-inducible double stranded RNA dependent
1437317_at	2.982	NOD-derived CD11c +ve dendritic cells cDNA, RIKEN full-length enriched library, clone:F630107D10 product:similar to UBIQUITIN-ACTIVATING ENZYME E1 [Homo sapiens], full insert sequence
1448529_at	2.981	thrombomodulin
1435665_at	2.979	tripartite motif protein 30-like
1425405_a_at	2.979	adenosine deaminase, RNA-specific
1432478_a_at	2.935	RIKEN cDNA 4930534K13 gene
1426133_a_at	2.935	RIKEN cDNA 1500032H18 gene
1426092_a_at	2.934	tripartite motif protein 34
1436032_at	2.933	Transcribed sequence with moderate similarity to protein pir:R5HU35 (H.sapiens) R5HU35 ribosomal protein L35a - human
1449363_at	2.924	activating transcription factor 3
1416530_a_at	2.907	purine-nucleoside phosphorylase
1451321_a_at	2.905	RIKEN cDNA 0610033I05 gene
1427165_at	2.903	interleukin 13 receptor, alpha 1
1429422_at	2.898	13 days embryo heart cDNA, RIKEN full-length enriched library, clone:D330011B05 product:unknown EST, full insert sequence
1447711_x_at	2.896	BB265147 RIKEN full-length enriched, 10 days neonate cortex Mus musculus cDNA clone A830019D20 3', mRNA sequence.
1421551_s_at	2.881	interferon activated gene 202B
1453080_at	2.88	RIKEN cDNA 9130022K13 gene
1425728_at	2.878	CDNA clone MGC:6071 IMAGE:3492410, complete cds
1451798_at	2.874	interleukin 1 receptor antagonist
1436120_at	2.869	NOD-derived CD11c +ve dendritic cells cDNA, RIKEN full-length enriched library, clone:F630035N16 product:hypothetical protein, full insert sequence
1450188_s_at	2.868	lipase, endothelial
1435872_at	2.861	proviral integration site 1
1429843_at	2.857	RIKEN cDNA 2810043G13 gene
1454783_at	2.857	interleukin 13 receptor, alpha 1
1458803_at	2.855	RIKEN cDNA 9830137M10 gene
1426084_a_at	2.852	hypothetical protein MGC6357
1436899_at	2.847	RIKEN cDNA 2700019D07 gene
1453913_a_at	2.844	transporter 2, ATP-binding cassette, sub-family B (MDR/TAP)
1427746_x_at	2.843	MHC I=H-2Kd homolog {alternatively spliced, deletion of exon 3} [mice, DBA/2, L1210 lymphoma, mRNA Mutant, 855 nt]
1436792_at	2.843	Transcribed sequences
1433767_at	2.842	RIKEN cDNA 1110018G07 gene
1449473_s_at	2.83	tumor necrosis factor receptor superfamily, member 5
1421262_at	2.829	lipase, endothelial
1458458_at	2.827	schlafen 5
1451382_at	2.825	RIKEN cDNA 1810008K03 gene
1419599_s_at	2.818	synonym: 1110058E16Rik; Mus musculus membrane-spanning 4-domains, subfamily A, member 6D (Ms4a6d), mRNA.
1441855_x_at	2.81	chemokine (C-X-C motif) ligand 1
1419598_at	2.808	synonym: 1110058E16Rik; Mus musculus membrane-spanning 4-domains, subfamily A, member 6D (Ms4a6d), mRNA.
1423017_a_at	2.801	interleukin 1 receptor antagonist
1450403_at	2.801	signal transducer and activator of transcription 2
1416897_at	2.798	cDNA sequence BC003281
1422959_s_at	2.795	zinc finger protein 313
1444288_at	2.783	polyribonucleotide nucleotidyltransferase 1
1417961_a_at	2.782	tripartite motif protein 30
1417172_at	2.782	ubiquitin-conjugating enzyme E2L 6
1455581_x_at	2.775	Adult male testis cDNA, RIKEN full-length enriched library, clone:4921508F21 product:similar to HISTOCOMPATIBILITY 2, CLASS II ANTIGEN E BETA [Mus musculus], full insert sequence
1450949_at	2.77	katanin p60 (ATPase-containing) subunit A1
1429212_a_at	2.769	RIKEN cDNA 1700008D07 gene
1448239_at	2.769	heme oxygenase (decycling) 1
1426318_at	2.767	serine (or cysteine) proteinase inhibitor, clade B, member 1b
1460603_at	2.765	Transcribed sequences
1417470_at	2.764	apolipoprotein B editing complex 3
1421358_at	2.763	histocompatibility 2, M region locus 3
1439632_at	2.762	guanine nucleotide binding protein, beta 4
1426861_at	2.762	RIKEN cDNA 9130023F12 gene
1429564_at	2.757	RIKEN cDNA 5830443C21 gene
1427511_at	2.757	beta-2 microglobulin
1445654_at	2.752	RIKEN cDNA 4930422I07 gene
1449556_at	2.748	histocompatibility 2, T region locus 23
1442168_at	2.743	Adult male hypothalamus cDNA, RIKEN full-length enriched library, clone:A230071A22 product:unknown EST, full insert sequence
1451644_a_at	2.742	histocompatibility 2, Q region locus 1
1419204_at	2.741	delta-like 1 (Drosophila)
1455899_x_at	2.733	suppressor of cytokine signaling 3
1460113_at	2.732	10 days neonate cerebellum cDNA, RIKEN full-length enriched library, clone:B930091H14 product:unknown EST, full insert sequence
1450829_at	2.725	tumor necrosis factor, alpha-induced protein 3
1454721_at	2.721	RIKEN cDNA 1110018G07 gene
1427005_at	2.721	polo-like kinase 2 (Drosophila)
1449265_at	2.717	caspase 1
1456328_at	2.704	RIKEN cDNA A530094C12 gene
1456225_x_at	2.703	induced in fatty liver dystrophy 2
1458364_s_at	2.703	hypothetical protein MGC6357
1426716_at	2.697	RIKEN cDNA 5730495N10 gene
1422962_a_at	2.696	proteosome (prosome, macropain) subunit, beta type 8 (large multifunctional protease 7)
1442201_at	2.692	Transcribed sequences
1417601_at	2.681	regulator of G-protein signaling 1
1448939_at	2.68	ubiquitin specific protease 25
1425106_a_at	2.677	tryptophanyl-tRNA synthetase
1417856_at	2.673	avian reticuloendotheliosis viral (v-rel) oncogene related B
1422601_at	2.671	serine (or cysteine) proteinase inhibitor, clade B, member 9
1444615_x_at	2.67	AV327778 RIKEN full-length enriched, adult male medulla oblongata Mus musculus cDNA clone 6330436I19 3' similar to D32007 Mouse mRNA for a homlogue of human CBFA2T1(Mtg8a), mRNA sequence.
1420404_at	2.67	CD86 antigen
1421911_at	2.667	signal transducer and activator of transcription 2
1451452_a_at	2.664	regulator of G-protein signaling 16
1456848_at	2.664	RIKEN cDNA 2610507L03 gene
1428626_at	2.661	RIKEN cDNA 2210402C18 gene
1457069_at	2.655	helicase, ATP binding 1
1418879_at	2.637	expressed sequence AU019489
1443698_at	2.621	Adult male cortex cDNA, RIKEN full-length enriched library, clone:B530033B21 product:unknown EST, full insert sequence
1426903_at	2.614	DNA segment, Chr 14, ERATO Doi 453, expressed
1447213_at	2.606	Clone IMAGE:4925729, mRNA
1456890_at	2.606	RIKEN cDNA 6430573D20 gene
1432483_at	2.605	AT rich interactive domain 2 (Arid-rfx like)
1449507_a_at	2.603	CD47 antigen (Rh-related antigen, integrin-associated signal transducer)
1428767_at	2.603	RIKEN cDNA 1810036L03 gene
1453851_a_at	2.596	growth arrest and DNA-damage-inducible 45 gamma
1417516_at	2.596	DNA-damage inducible transcript 3
1422512_a_at	2.593	opioid growth factor receptor
1427874_at	2.591	zinc finger protein 313
1437959_at	2.59	RIKEN cDNA D430030K24 gene
1417625_s_at	2.59	chemokine orphan receptor 1
1418133_at	2.587	B-cell leukemia/lymphoma 3
1434537_at	2.586	Transcribed sequence with strong similarity to protein ref:NP_037404.1 (H.sapiens) solute carrier family 21
1449143_at	2.585	RIKEN cDNA 5830458K16 gene
1455010_at	2.583	RIKEN cDNA 1500012F01 gene
1436281_at	2.583	CDNA clone IMAGE:5711158, partial cds
1418600_at	2.58	Kruppel-like factor 1 (erythroid)
1418825_at	2.576	interferon inducible protein 1
1436769_at	2.574	AV101011 Mus musculus C57BL/6J ES cell Mus musculus cDNA clone 2410070L23, mRNA sequence.
1433766_at	2.574	RIKEN cDNA C330023M02 gene
1449133_at	2.572	small proline-rich protein 1A
1415989_at	2.572	BB250384 RIKEN full-length enriched, 7 days neonate cerebellum Mus musculus cDNA clone A730041B10 3' similar to M84487 Mouse vascular cell adhesion molecule-1 mRNA, mRNA sequence.
1449984_at	2.569	chemokine (C-X-C motif) ligand 2
1450534_x_at	2.568	histocompatibility 2, Q region locus 1
1422005_at	2.564	protein kinase, interferon-inducible double stranded RNA dependent
1452925_a_at	2.561	RIKEN cDNA 1810015H18 gene
1455421_x_at	2.557	chloride channel 1
1456103_at	2.555	BB667149 RIKEN full-length enriched, 16 days embryo head Mus musculus cDNA clone 4121404F14 3', mRNA sequence.
1421217_a_at	2.54	lectin, galactose binding, soluble 9
1455975_x_at	2.539	zinc finger protein 313
1459955_at	2.529	Transcribed sequence with weak similarity to protein pir:A37244 (H.sapiens) A37244 nuclear autoantigen Sp-100 - human
1434813_x_at	2.529	tryptophanyl-tRNA synthetase
1420150_at	2.526	RIKEN cDNA 4930422J18 gene
1424932_at	2.525	epidermal growth factor receptor
1451593_at	2.522	histocompatibility 2, Q region locus 1
1437636_at	2.519	BB135602 RIKEN full-length enriched, adult male bone Mus musculus cDNA clone 9830128E13 3', mRNA sequence.
1419470_at	2.516	guanine nucleotide binding protein, beta 4
1421304_at	2.513	killer cell lectin-like receptor, subfamily A, member 2
1459868_x_at	2.504	AV313111 RIKEN full-length enriched, adult male thymus Mus musculus cDNA clone 5830408C01 3' similar to X74953 M.musculus ETL-2 mRNA, mRNA sequence.
1424496_at	2.503	RIKEN cDNA 5133401N09 gene
1417932_at	2.499	interleukin 18
1419272_at	2.492	myeloid differentiation primary response gene 88
1452653_at	2.489	solute carrier family 25 (mitochondrial carrier: glutamate), member 22
1460243_at	2.483	serine palmitoyltransferase, long chain base subunit 2
1448576_at	2.476	interleukin 7 receptor
1417483_at	2.471	expreexpressed sequence AA408868
1421041_s_at	2.469	glutathione S-transferase, alpha 2 (Yc2)
1454733_at	2.468	caspase recruitment domain 4
1448958_at	2.462	interferon alpha responsive gene
1428034_a_at	2.457	tumor necrosis factor receptor superfamily, member 9
1428005_at	2.456	RIKEN cDNA 1300013F15 gene
1437832_x_at	2.453	tryptophanyl-tRNA synthetase
1430150_at	2.453	RIKEN cDNA 5730537H01 gene
1454708_at	2.452	actin-binding LIM protein 1
1428830_at	2.452	ataxia telangiectasia mutated homolog (human)
1446957_s_at	2.451	C81621 Mouse 3.5-dpc blastocyst cDNA Mus musculus cDNA clone J0102E01 3', mRNA sequence.
1457900_at	2.447	helicase, ATP binding 1
1427762_x_at	2.443	histone 1, H2bp
1418580_at	2.441	RIKEN cDNA 5830458K16 gene
1460231_at	2.44	interferon regulatory factor 5
1420697_at	2.429	solute carrier family 15, member 3
1451335_at	2.429	placenta-specific 8
1434830_at	2.428	Max dimerization protein
1418045_at	2.426	inositol polyphosphate-1-phosphatase
1453228_at	2.422	syntaxin 11
1419561_at	2.413	chemokine (C-C motif) ligand 3
1445381_at	2.412	poly(rC) binding protein 2
1419208_at	2.411	mitogen activated protein kinase kinase kinase 8
1422126_a_at	2.411	RIKEN cDNA 4933433B15 gene
1458963_at	2.41	RIKEN cDNA 1810054D07 gene
1442251_at	2.404	RIKEN cDNA 5730538E15 gene
1459847_x_at	2.403	Transcribed sequences
1418116_at	2.4	interferon alpha responsive gene
1418154_at	2.399	cDNA sequence BC004022
1426415_a_at	2.397	tripartite motif protein 25
1419149_at	2.397	serine (or cysteine) proteinase inhibitor, clade E, member 1
1425974_a_at	2.392	tripartite motif protein 25
1437599_at	2.392	15 days embryo head cDNA, RIKEN full-length enriched library, clone:D930013C14 product:unknown EST, full insert sequence
1455051_at	2.384	ring finger protein 31
1451612_at	2.381	metallothionein 1
1450173_at	2.381	receptor (TNFRSF)-interacting serine-threonine kinase 2
1453243_at	2.373	RIKEN cDNA 0610030E20 gene
1452704_at	2.373	RIKEN cDNA 1200015F23 gene
1424929_a_at	2.366	tripartite motif protein 26
1449875_s_at	2.364	histocompatibility 2, T region locus 10
1455143_at	2.358	neuroligin 2
1424961_at	2.357	similar to hypothetical protein FLJ10143
1451206_s_at	2.356	pleckstrin homology, Sec7 and coiled-coil domains, binding protein
1428196_a_at	2.354	RIKEN cDNA 1200015F23 gene
1436562_at	2.352	RIKEN cDNA 6430573D20 gene
1417859_at	2.347	growth arrest specific 7
1455320_at	2.341	pre-B-cell colony-enhancing factor 1
1435458_at	2.336	mp37c03.x1 Barstead MPLRB1 Mus musculus cDNA clone IMAGE:571396 3' similar to gb:M54915 PIM-1 PROTO-ONCOGENE SERINE/THREONINE-PROTEIN KINASE (HUMAN); gb:M13945 Mouse pim-1 proto-oncogene encoding pim-1 protein kinase, complete (MOUSE);, mRNA sequence.
1429527_a_at	2.328	phospholipid scramblase 1
1451314_a_at	2.326	vascular cell adhesion molecule 1
1423905_at	2.325	DNA segment, Chr 7, ERATO Doi 458, expressed
1455197_at	2.319	Rho family GTPase 1
1434253_s_at	2.318	RIKEN cDNA C630016B22 gene
1426441_at	2.316	solute carrier family 11 (proton-coupled divalent metal ion transporters), member 2
1439721_at	2.315	Similar to RIKEN cDNA E330009P21 gene (LOC382108), mRNA
1420499_at	2.309	GTP cyclohydrolase 1
1419469_at	2.308	guanine nucleotide binding protein, beta 4
1456332_at	2.307	expressed sequence AI503894
1424166_at	2.305	mutS homolog 3 (E. coli)
1431165_at	2.303	6 days neonate skin cDNA, RIKEN full-length enriched library, clone:A030009A09 product:weakly similar to SERINE 2 ULTRA HIGH SULFUR PROTEIN [Mus musculus], full insert sequence
1418486_at	2.3	vanin 1
1421266_s_at	2.297	nuclear factor of kappa light chain gene enhancer in B-cells inhibitor, beta
1423681_at	2.295	RIKEN cDNA 1300018I05 gene
1433453_a_at	2.292	expressed sequence AW539457
1439068_at	2.292	type 1 tumor necrosis factor receptor shedding aminopeptidase regulator
1431843_a_at	2.29	nuclear factor of kappa light polypeptide gene enhancer in B-cells inhibitor, epsilon
1450726_at	2.287	N-acylsphingosine amidohydrolase 2
1430357_at	2.282	H3 histone, family 3B
1453365_at	2.282	RIKEN cDNA 9630005B12 gene
1435191_at	2.281	Similar to corneodesmosin precursor; S protein; differentiated keratinocyte S protein precursor (LOC195357), mRNA
1448942_at	2.28	guanine nucleotide binding protein (G protein), gamma 11
1427038_at	2.28	preproenkephalin 1
1441986_at	2.278	RIKEN cDNA 6030448M23 gene
1417405_at	2.277	START domain containing 3
1415694_at	2.276	tryptophanyl-tRNA synthetase
1419703_at	2.27	procollagen, type V, alpha 3
1457824_at	2.27	Transcribed sequence with weak similarity to protein sp:P00722 (E. coli) BGAL_ECOLI Beta-galactosidase
1420679_a_at	2.267	androgen-induced 1
1419532_at	2.267	interleukin 1 receptor, type II
1449999_a_at	2.261	calcium channel, voltage-dependent, alpha2/delta subunit 1
1422953_at	2.256	formyl peptide receptor-like 1
1456906_at	2.256	RIKEN cDNA 9130023F12 gene
1434252_at	2.248	RIKEN cDNA C630016B22 gene
1448583_at	2.246	expressed sequence AA960436
1441108_at	2.242	Transcribed sequences
1421600_a_at	2.241	tripartite motif protein 26
1436687_x_at	2.239	RIKEN cDNA 3110006P09 gene
1417262_at	2.239	prostaglandin-endoperoxide synthase 2
1453103_at	2.238	actin-binding LIM protein 1
1420380_at	2.234	chemokine (C-C motif) ligand 2
1439276_at	2.234	Transcribed sequence with weak similarity to protein ref:NP_081764.1 (M.musculus) RIKEN cDNA 5730493B19 [Mus musculus]
1431097_at	2.233	GTPase activating RANGAP domain-like 1
1429915_at	2.232	RIKEN cDNA 4930426L09 gene
1451474_a_at	2.232	DNA segment, Chr 13, ERATO Doi 275, expressed
1451794_at	2.23	RIKEN cDNA C630016B22 gene
1452291_at	2.23	centaurin, delta 1
1445021_at	2.228	RIKEN cDNA C530005A01 gene
1433730_at	2.227	RIKEN cDNA 9830169G11 gene
1429766_at	2.222	13 days embryo male testis cDNA, RIKEN full-length enriched library, clone:6030419N23 product:unknown EST, full insert sequence
1439620_at	2.221	carbonic anhydrase 13
1420272_at	2.219	AV340322 RIKEN full-length enriched, adult male olfactory bulb Mus musculus cDNA clone 6430514F15 3' similar to U15635 Mus musculus IFN-gamma induced (Mg11) mRNA, mRNA sequence.
1442073_at	2.217	NISC_ff14e05.x1 NCI_CGAP_Mam5 Mus musculus cDNA clone IMAGE:2865873 3', mRNA sequence.
1422078_at	2.216	thymoma viral proto-oncogene 3
1437285_at	2.216	RIKEN cDNA 1110020G09 gene
1449195_s_at	2.216	chemokine (C-X-C motif) ligand 16
1419879_s_at	2.215	tripartite motif protein 25
1438992_x_at	2.212	AV314773 RIKEN full-length enriched, adult male thymus Mus musculus cDNA clone 5830424J07 3' similar to AB012277 Mus musculus mRNA for ATF4, mRNA sequence.
1424754_at	2.208	RIKEN cDNA A430103C15 gene
1415673_at	2.208	phosphoserine phosphatase
1434465_x_at	2.207	very low density lipoprotein receptor
1433966_x_at	2.206	asparagine synthetase
1429936_at	2.206	RIKEN cDNA 2700059L22 gene
1424067_at	2.202	intercellular adhesion molecule
1454832_at	2.2	RPEL repeat containing 1
1422822_at	2.199	StAR-related lipid transfer (START) domain containing 5
1453181_x_at	2.196	phospholipid scramblase 1
1448659_at	2.195	caspase 7
1422661_at	2.194	lectin, galactose binding, soluble 8
1421205_at	2.194	ataxia telangiectasia mutated homolog (human)
1453792_at	2.194	RIKEN cDNA 2810439M05 gene
1423401_at	2.193	ets variant gene 6 (TEL oncogene)
1417263_at	2.191	prostaglandin-endoperoxide synthase 2
1423392_at	2.187	chloride intracellular channel 4 (mitochondrial)
1439972_at	2.186	Transcribed sequence with strong similarity to protein sp:P00722 (E. coli) BGAL_ECOLI Beta-galactosidase
1421578_at	2.185	chemokine (C-C motif) ligand 4
1418265_s_at	2.185	interferon regulatory factor 2
1417190_at	2.181	pre-B-cell colony-enhancing factor 1
1422662_at	2.178	lectin, galactose binding, soluble 8
1419684_at	2.177	chemokine (C-C motif) ligand 8
1420502_at	2.174	spermidine/spermine N1-acetyl transferase 1
1448162_at	2.173	BB250384 RIKEN full-length enriched, 7 days neonate cerebellum Mus musculus cDNA clone A730041B10 3' similar to M84487 Mouse vascular cell adhesion molecule-1 mRNA, mRNA sequence.
1454632_at	2.172	RIKEN cDNA 6330442E10 gene
1447873_x_at	2.168	AV376592 RIKEN full-length enriched, adult male cecum Mus musculus cDNA clone 9130211I17 3', mRNA sequence.
1453774_at	2.165	RIKEN cDNA 2810002O09 gene
1418030_at	2.162	solute carrier organic anion transporter family, member 3a1
1454075_s_at	2.162	RIKEN cDNA 4933433B15 gene
1428843_at	2.161	RIKEN cDNA 1810015H18 gene
1447775_x_at	2.16	BB278135 RIKEN full-length enriched, adult retina Mus musculus cDNA clone A930009I15 3', mRNA sequence.
1458522_at	2.158	0 day neonate cerebellum cDNA, RIKEN full-length enriched library, clone:C230027D14 product:unknown EST, full insert sequence
1434353_at	2.156	Scm-like with four mbt domains 2
1438953_at	2.153	c-fos induced growth factor
1449852_a_at	2.153	EH-domain containing 4
1456212_x_at	2.152	BB831725 RIKEN full-length enriched, mammary gland RCB-0527 Jyg-MC(B) cDNA Mus musculus cDNA clone G930018K04 3', mRNA sequence.
1423611_at	2.151	alkaline phosphatase 2, liver
1427689_a_at	2.15	TNFAIP3 interacting protein 1
1417279_at	2.148	inositol 1,4,5-triphosphate receptor 1
1438954_x_at	2.146	c-fos induced growth factor
1450047_at	2.141	heparan sulfate 6-O-sulfotransferase 2
1434460_at	2.141	Bardet-Biedl syndrome 4 homolog (human)
1442799_x_at	2.141	BB048987 RIKEN full-length enriched, adult male olfactory bulb Mus musculus cDNA clone 6430598L01 3' similar to AB028991 Homo sapiens mRNA for KIAA1068 protein, mRNA sequence.
1418115_s_at	2.141	interferon alpha responsive gene
1418987_at	2.14	phospholipase A2, group IID
1451095_at	2.139	asparagine synthetase
1418473_at	2.138	RIKEN cDNA 2310039I18 gene
1436861_at	2.136	interleukin 7
1451160_s_at	2.134	DNA segment, Chr 7, ERATO Doi 458, expressed
1433699_at	2.133	tumor necrosis factor, alpha-induced protein 3
1420023_at	2.132	eukaryotic translation termination factor 1
1455618_x_at	2.131	RIKEN cDNA 1300010A20 gene
1436155_at	2.13	RIKEN cDNA D030041I09 gene
1452777_a_at	2.129	RIKEN cDNA 6330412F12 gene
1434341_x_at	2.129	RIKEN cDNA 1110020P15 gene
1436387_at	2.127	ES cells cDNA, RIKEN full-length enriched library, clone:C330006P03 product:unknown EST, full insert sequence
1460203_at	2.126	inositol 1,4,5-triphosphate receptor 1
1451006_at	2.126	xanthine dehydrogenase
1441743_at	2.125	Transcribed sequences
1450378_at	2.125	TAP binding protein
1435554_at	2.121	RIKEN cDNA C630016B22 gene
1434401_at	2.119	zinc finger, CCHC domain containing 2
1439027_at	2.118	RIKEN cDNA C330023M02 gene
1450769_s_at	2.116	StAR-related lipid transfer (START) domain containing 5
1447860_x_at	2.114	BB235941 RIKEN full-length enriched, 3 days neonate thymus Mus musculus cDNA clone A630056I23 3', mRNA sequence.
1442116_at	2.114	Similar to putative G protein coupled receptor
1441738_at	2.114	C0502C08-3 NIA Mouse E13.5 VMB Dopamine cell cDNA Library Mus musculus cDNA clone C0502C08 3', mRNA sequence.
1423233_at	2.112	CCAAT/enhancer binding protein (C/EBP), delta
1416997_a_at	2.111	huntingtin-associated protein 1
1424456_at	2.11	poliovirus receptor-related 2
1418616_at	2.11	v-maf musculoaponeurotic fibrosarcoma oncogene family, protein K (avian)
1437059_at	2.108	SRY-box containing gene 21
1452013_at	2.108	ATPase, class V, type 10A
1439066_at	2.108	BB453314 RIKEN full-length enriched, 12 days embryo spinal ganglion Mus musculus cDNA clone D130022L22 3', mRNA sequence.
1441352_at	2.107	hypothetical protein MGC6357
1431822_a_at	2.107	5-azacytidine induced gene 2
1434025_at	2.106	Kruppel-like factor 5
1415710_at	2.106	ankyrin repeat domain 17
1425942_a_at	2.106	glycoprotein m6b
1449037_at	2.101	cAMP responsive element modulator
1440192_at	2.1	RIKEN cDNA 1810054D07 gene
1450976_at	2.099	N-myc downstream regulated 1
1442008_at	2.096	Adult male hypothalamus cDNA, RIKEN full-length enriched library, clone:A230090L04 product:unknown EST, full insert sequence
1418326_at	2.094	solute carrier family 7 (cationic amino acid transporter, y+ system), member 5
1424041_s_at	2.093	complement component 1, s subcomponent
1418932_at	2.089	nuclear factor, interleukin 3, regulated
1436818_a_at	2.088	15 days embryo head cDNA, RIKEN full-length enriched library, clone:D930036O22 product:unclassifiable, full insert sequence
1453392_at	2.088	RIKEN cDNA 1810054D07 gene
1436203_a_at	2.086	18-day embryo whole body cDNA, RIKEN full-length enriched library, clone:1110059G02 product:unclassifiable, full insert sequence
1448468_a_at	2.085	potassium voltage-gated channel, shaker-related subfamily, beta member 1
1427217_at	2.085	hypothetical protein 3732412P20
1417371_at	2.084	pellino 1
1451611_at	2.083	HRAS like suppressor 3
1441304_at	2.082	ribosomal protein L31
1428389_s_at	2.081	RIKEN cDNA 2610318G08 gene
1430047_at	2.08	RIKEN cDNA 2700017A04 gene
1452519_a_at	2.08	unnamed protein product; TIS11 (AA 1 - 183); Mouse TPA-induced TIS11 mRNA.
1459578_at	2.079	H3003E08-3 NIA Mouse 15K cDNA Clone Set Mus musculus cDNA clone H3003E08 3', mRNA sequence.
1438257_at	2.077	Transcribed sequences
1451082_at	2.076	RIKEN cDNA 1300018I05 gene
1423006_at	2.075	proviral integration site 1
1424776_a_at	2.075	solute carrier family 25, member 28
1451030_at	2.067	aldo-keto reductase family 1, member C21
1446922_at	2.066	10 days neonate cortex cDNA, RIKEN full-length enriched library, clone:A830098B18 product:unknown EST, full insert sequence
1429348_at	2.065	sema domain, immunoglobulin domain (Ig), short basic domain, secreted, (semaphorin) 3C
1433169_at	2.064	Adult male thymus cDNA, RIKEN full-length enriched library, clone:5830456J23 product:unclassifiable, full insert sequence
1438753_at	2.064	Transcribed sequences
1418979_at	2.063	RIKEN cDNA 9030611N15 gene
1420788_at	2.061	killer cell lectin-like receptor subfamily G, member 1
1452352_at	2.06	trophoblast specific protein beta
1429692_s_at	2.059	GTP cyclohydrolase 1
1455070_at	2.058	Transcribed sequence with weak similarity to protein ref:NP_081764.1 (M.musculus) RIKEN cDNA 5730493B19 [Mus musculus]
1419554_at	2.057	CD47 antigen (Rh-related antigen, integrin-associated signal transducer)
1452985_at	2.057	uveal autoantigen with coiled-coil domains and ankyrin repeats
1443858_at	2.057	RIKEN cDNA 9230105E10 gene
1449528_at	2.056	c-fos induced growth factor
1457053_at	2.056	12 days embryo male wolffian duct includes surrounding region cDNA, RIKEN full-length enriched library, clone:6720490M24 product:unknown EST, full insert sequence
1423358_at	2.053	RIKEN cDNA 1810009K13 gene
1443204_at	2.049	Transcribed sequences
1439263_at	2.048	BB388301 RIKEN full-length enriched, 0 day neonate cerebellum Mus musculus cDNA clone C230056H20 3' similar to U42384 Mus musculus fibroblast growth factor inducible gene 15 (FIN15) mRNA, mRNA sequence.
1439790_at	2.047	serine (or cysteine) proteinase inhibitor, clade B, member 9
1434782_at	2.047	13 days embryo head cDNA, RIKEN full-length enriched library, clone:3110031A07 product:DNA segment, Chr 5, ERATO Doi 591, expressed, full insert sequence
1431909_at	2.044	zinc finger CCCH type, antiviral 1
1443777_at	2.041	Transcribed sequences
1428187_at	2.04	RIKEN cDNA 9130415E20 gene
1448728_a_at	2.04	expreexpressed sequence AA408868
1434268_at	2.04	adenosine deaminase, RNA-specific
1420342_at	2.039	pre-B-cell colony-enhancing factor 1
1457794_at	2.039	Wolf-Hirschhorn syndrome candidate 1-like 1 (human)
1424921_at	2.038	bromodomain containing 4
1433748_at	2.033	Transcribed sequence with strong similarity to protein sp:P00722 (E. coli) BGAL_ECOLI Beta-galactosidase
1448918_at	2.033	solute carrier organic anion transporter family, member 3a1
1435058_x_at	2.032	syntaxin binding protein 3
1452414_s_at	2.031	RIKEN cDNA 6720480F16 gene
1438844_x_at	2.031	spermatogenesis associated 5
1454018_at	2.028	unnamed protein product; putative tousled-like kinase 2 (MGD|MGI:1346023, GB|NM_011903, evidence: BLASTN, 100%, match=227); Mus musculus adult male testis cDNA, RIKEN full-length enriched library, clone:4921506N09 product:tousled-like kinase 2, full insert sequence.
1456114_at	2.027	CDP-diacylglycerol synthase 1
1425663_at	2.026	interleukin 1 receptor antagonist
1448855_at	2.025	Ras association (RalGDS/AF-6) domain family 1
1417612_at	2.024	immediate early response 5
1435657_at	2.021	Transcribed sequences
1421307_at	2.02	carbonic anhydrase 13
1434306_at	2.018	RAB3A interacting protein
1421308_at	2.017	carbonic anhydrase 13
1439901_at	2.016	RIKEN cDNA 2610208M17 gene
1423861_at	2.014	pleckstrin homology domain containing, family F (with FYVE domain) member 2
1418772_at	2.014	cDNA sequence BC016423
1455606_at	2.014	2 days pregnant adult female oviduct cDNA, RIKEN full-length enriched library, clone:E230011D01 product:hypothetical protein, full insert sequence
1417056_at	2.012	proteasome (prosome, macropain) 28 subunit, alpha
1453732_at	2.011	Transcribed sequences
1456861_at	2.01	Transcribed sequences
1458305_at	2.009	hypothetical protein B130008E12
1416576_at	2.009	suppressor of cytokine signaling 3
1452834_at	2.009	RIKEN cDNA 2600010E01 gene
1418718_at	2.008	chemokine (C-X-C motif) ligand 16
1431887_at	2.008	unnamed protein product; putative similar to telomeric and tetraplex DNA binding protein qTBP42 V (fragment) [Rattus norvegicus] (PIR|PC4375, evidence: FASTY, 75.8%ID, 91.6%length, match=99); Mus musculus adult male testis cDNA, RIKEN full-length enriched library, clone:4933434H11 product:similar to telomeric and tetraplex DNA binding protein qTBP42 V (fragment) [Rattus norvegicus], full insert s…
1455933_at	2.006	AV256955 RIKEN full-length enriched, adult male testis (DH10B) Mus musculus cDNA clone 4921532C16 3', mRNA sequence.
1423285_at	2.006	coagulation factor C homolog (Limulus polyphemus)
1450170_x_at	2.001	histocompatibility 2, D region locus 1
1456348_x_at	2.001	BB312086 RIKEN full-length enriched, adult male corpora quadrigemina Mus musculus cDNA clone B230331H06 3', mRNA sequence.
1429195_at	2	RIKEN cDNA 2310076O14 gene
14M1.4 2F DOWN (12h)
Gene Name	Fold Change	Description
1435389_at	0.5	Transcribed sequences
1418920_at	0.499	claudin 15
1416855_at	0.499	BB550400 RIKEN full-length enriched, 2 days pregnant adult female oviduct Mus musculus cDNA clone E230022A16 3' similar to X65128 M.musculus gas1 mRNA, mRNA sequence.
1456162_x_at	0.499	BB493359 RIKEN full-length enriched, 13 days embryo stomach Mus musculus cDNA clone D530032K09 3' similar to AF100425 Mus musculus gamma-2 adducin (Addl) mRNA, alternatively spliced, mRNA sequence.
1420927_at	0.498	beta galactoside alpha 2,6 sialyltransferase 1
1437871_at	0.498	phosphoglucomutase 5
1420013_s_at	0.498	lanosterol synthase
1420819_at	0.498	src-like adaptor
1451190_a_at	0.497	SH3-binding kinase
1452279_at	0.496	properdin factor, complement
1423668_at	0.496	zinc finger, DHHC domain containing 14
1450065_at	0.496	adenylate cyclase 7
1417346_at	0.495	apoptosis-associated speck-like protein containing a CARD
1456753_at	0.495	myeloid/lymphoid or mixed lineage-leukemia translocation to 7 homolog (Drosophila)
1429841_at	0.494	12 days embryo head cDNA, RIKEN full-length enriched library, clone:3000002B06 product:unknown EST, full insert sequence
1432408_a_at	0.494	unnamed protein product; hypothetical protein (evidence: decoder,NCBI CDS Predictor,Longest-ORF) putative; Mus musculus adult male hippocampus cDNA, RIKEN full-length enriched library, clone:2900019J01 product:hypothetical protein, full insert sequence.
1421220_at	0.494	ankyrin repeat domain 17
1450922_a_at	0.494	601791518F1 NCI_CGAP_Lu30 Mus musculus cDNA clone IMAGE:4021972 5', mRNA sequence.
1424885_at	0.494	RIKEN cDNA A630065K24 gene
1422130_at	0.494	neuronal pentraxin 1
1431724_a_at	0.494	purinergic receptor P2Y, G-protein coupled 12
1455033_at	0.494	hypothetical protein B430201A12
1437375_at	0.493	0 day neonate thymus cDNA, RIKEN full-length enriched library, clone:A430010E21 product:hypothetical Phenylalanine-rich region containing protein, full insert sequence
1418890_a_at	0.493	RAB3D, member RAS oncogene family
1433443_a_at	0.493	3-hydroxy-3-methylglutaryl-Coenzyme A synthase 1
1428888_at	0.493	RIKEN cDNA 1600019D15 gene
1455262_at	0.493	Transcribed sequences
1428199_at	0.493	RIKEN cDNA 4930578F03 gene
1425788_a_at	0.492	DNA segment, Chr 4, ERATO Doi 765, expressed
1456045_at	0.492	RIKEN cDNA 1700106N22 gene
1418206_at	0.492	stromal cell-derived factor 2-like 1
1419283_s_at	0.492
1416474_at	0.491	neighbor of Punc E11
1453269_at	0.491	unc-5 homolog B (C. elegans)
1428317_at	0.49	RIKEN cDNA 4833415N24 gene
1423593_a_at	0.49	colony stimulating factor 1 receptor
1421075_s_at	0.49	cytochrome P450, family 7, subfamily b, polypeptide 1
1421028_a_at	0.489	myocyte enhancer factor 2C
1455646_at	0.489	603168372F1 NCI_CGAP_Lu33 Mus musculus cDNA clone IMAGE:5256448 5', mRNA sequence.
1455538_at	0.489	Adult male aorta and vein cDNA, RIKEN full-length enriched library, clone:A530065B07 product:unknown EST, full insert sequence
1441536_at	0.488	3-hydroxy-3-methylglutaryl-Coenzyme A synthase 1
1417303_at	0.488	mevalonate (diphospho) decarboxylase
1423056_at	0.487	neuron specific gene family member 1
1417741_at	0.487	liver glycogen phosphorylase
1417645_at	0.486	sarcospan
1456439_x_at	0.486	NEDD9 interacting protein with calponin homology and LIM domains
1426516_a_at	0.486	lipin 1
1421574_at	0.486	RIKEN cDNA 5830461H18 gene
1433992_at	0.486	apical protein, Xenopus laevis-like
1418595_at	0.486	plasma membrane associated protein, S3-12
1433523_at	0.485	RIKEN cDNA D930005D10 gene
1438975_x_at	0.485	AV361868 RIKEN full-length enriched, adult male corpus striatum Mus musculus cDNA clone 7630402M06 3', mRNA sequence.
1451122_at	0.484	isopentenyl-diphosphate delta isomerase
1429055_at	0.483	RIKEN cDNA 4930506M07 gene
1434653_at	0.483	PTK2 protein tyrosine kinase 2 beta
1416414_at	0.482	elastin microfibril interfacer 1
1448407_at	0.482	RIKEN cDNA 4632428N05 gene
1450734_at	0.482	regucalcin gene promotor region related protein
1422510_at	0.48	CTD (carboxy-terminal domain, RNA polymerase II, polypeptide A) small phosphatase-like
1426641_at	0.48	expressed sequence AW319517
1431365_at	0.479	ring finger protein 32
1436705_at	0.478	cDNA sequence BC032271
1455180_at	0.478	16 days embryo head cDNA, RIKEN full-length enriched library, clone:C130030N11 product:unclassifiable, full insert sequence
1435465_at	0.477	RIKEN cDNA 2900016B01 gene
1437616_x_at	0.477	BB530403 RIKEN full-length enriched, 0 day neonate lung Mus musculus cDNA clone E030009L12 3', mRNA sequence.
1418499_a_at	0.476	potassium voltage-gated channel, Isk-related subfamily, gene 3
1427072_at	0.475	START domain containing 8
1439067_at	0.475	DNA segment, Chr 7, Brigham & Women's Genetics 0421 expressed
1435157_at	0.474	2 days pregnant adult female ovary cDNA, RIKEN full-length enriched library, clone:E330013P17 product:unknown EST, full insert sequence
1418509_at	0.471	carbonyl reductase 2
1434211_at	0.471	RIKEN cDNA A930014C21 gene
1458082_at	0.471	Transcribed sequences
1440000_at	0.47	RIKEN cDNA E330013P04 gene
1455249_at	0.47	solute carrier family 36 (proton/amino acid symporter), member 4
1436188_a_at	0.469	N-myc downstream regulated 4
1444976_at	0.469	Transcribed sequences
1433444_at	0.469	3-hydroxy-3-methylglutaryl-Coenzyme A synthase 1
1415770_at	0.469	WD repeat domain 6
1418937_at	0.468	deiodinase, iodothyronine, type II
1448865_at	0.468	hydroxysteroid (17-beta) dehydrogenase 7
1446280_at	0.467	12 days embryo eyeball cDNA, RIKEN full-length enriched library, clone:D230047F17 product:hypothetical protein, full insert sequence
1446102_at	0.464	Transcribed sequences
1422707_at	0.464	phosphoinositide-3-kinase, catalytic, gamma polypeptide
1430234_at	0.463	RIKEN cDNA 9130014L17 gene
1459627_at	0.463	Transcribed sequences
1442691_at	0.463	uw23h07.x1 Soares_thymus_2NbMT Mus musculus cDNA clone IMAGE:3417565 3', mRNA sequence.
1416882_at	0.462	regulator of G-protein signalling 10
1456478_at	0.462	phosphoglucomutase 2-like 1
1422542_at	0.462	G protein-coupled receptor 34
1428412_at	0.461	SM-11044 binding protein
1417376_a_at	0.461	immunoglobulin superfamily, member 4A
1418645_at	0.461	histidine ammonia lyase
1455190_at	0.46	guanine nucleotide binding protein (G protein), gamma 7 subunit
1455014_at	0.46	Adult male hippocampus cDNA, RIKEN full-length enriched library, clone:C630020C21 product:unknown EST, full insert sequence
1435344_at	0.46	RIKEN cDNA A330080J22 gene
1447792_x_at	0.46	BB241847 RIKEN full-length enriched, 3 days neonate thymus Mus musculus cDNA clone A630089D03 3', mRNA sequence.
1444531_at	0.459	UI-M-AI1-afs-b-02-0-UI.s1 NIH_BMAP_MBS_N Mus musculus cDNA clone UI-M-AI1-afs-b-02-0-UI 3', mRNA sequence.
1416832_at	0.459	solute carrier family 39 (metal ion transporter), member 8
1425714_a_at	0.458	RIKEN cDNA 4921501M20 gene
1423804_a_at	0.458	isopentenyl-diphosphate delta isomerase
1457787_at	0.457	Transcribed sequences
1450678_at	0.457	integrin beta 2
1450216_at	0.457	protocadherin beta 16
1416246_a_at	0.456	coronin, actin binding protein 1A
1429122_a_at	0.456	RIKEN cDNA 1700040I03 gene
1419873_s_at	0.456	mi30h09.x1 Soares mouse embryo NbME13.5 14.5 Mus musculus cDNA clone IMAGE:465089 3' similar to gb:X03663_cds1 MACROPHAGE COLONY STIMULATING FACTOR I RECEPTOR (HUMAN); gb:X06368 Murine mRNA for c-fms proto-oncogene (MOUSE);, mRNA sequence.
1439034_at	0.455	BB160586 RIKEN full-length enriched, 16 days neonate thymus Mus musculus cDNA clone A130054A12 3' similar to Y00090 Rat mRNA for leukosialin, mRNA sequence.
1437466_at	0.455	activated leukocyte cell adhesion molecule
1437081_at	0.455	tissue inhibitor of metalloproteinase 2
1435459_at	0.455	flavin containing monooxygenase 2
1438619_x_at	0.455	zinc finger, DHHC domain containing 14
1444215_at	0.454	Adult male diencephalon cDNA, RIKEN full-length enriched library, clone:9330160L24 product:unknown EST, full insert sequence
1436045_at	0.454	Transcribed sequences
1452809_at	0.454	RIKEN cDNA 9030607L17 gene
1437290_at	0.453	RIKEN cDNA 1110001C20 gene
1417860_a_at	0.453	spondin 2, extracellular matrix protein
1447363_s_at	0.452	budding uninhibited by benzimidazoles 1 homolog, beta (S. cerevisiae)
1448619_at	0.452	7-dehydrocholesterol reductase
1452841_at	0.452	phosphoglucomutase 2-like 1
1420547_at	0.452	601776377F1 NCI_CGAP_Lu29 Mus musculus cDNA clone IMAGE:4017906 5', mRNA sequence.
1436706_at	0.451	cDNA sequence BC032271
1422905_s_at	0.451	flavin containing monooxygenase 2
1437245_at	0.45	RIKEN cDNA 9930117H01 gene
1436692_at	0.449	BB223643 RIKEN full-length enriched, adult male aorta and vein Mus musculus cDNA clone A530083A14 3', mRNA sequence.
1451507_at	0.449	myocyte enhancer factor 2C
1448557_at	0.449	RIKEN cDNA 1200015N20 gene
1437071_at	0.449	eukaryotic translation initiation factor 1A, Y-linked
1422479_at	0.449	acetyl-Coenzyme A synthetase 2 (ADP forming)
1431725_at	0.449	Mus musculus adult male hippocampus cDNA, RIKEN full-length enriched library, clone:2900024F01 product:formin 2, full insert sequence.
1418500_at	0.448	nucleosome assembly protein 1-like 3
1435142_at	0.448	RIKEN cDNA 2010005O13 gene
1443729_at	0.447	Transcribed sequences
1453914_at	0.446	unnamed protein product; heat shock protein, 25 kDa (MGD|MGI:96240) putative; Mus musculus 0 day neonate skin cDNA, RIKEN full-length enriched library, clone:4632415I09 product:heat shock protein, 25 kDa, full insert sequence.
1451415_at	0.446	RIKEN cDNA 1810011O10 gene
1449303_at	0.445	sestrin 3
1416002_x_at	0.445	coactosin-like 1 (Dictyostelium)
1433965_at	0.444	ATPase, aminophospholipid transporter (APLT), class I, type 8A, member 1
1458914_at	0.444	Era (G-protein)-like 1 (E. coli)
1435605_at	0.444	BB125424 RIKEN full-length enriched, 16 days neonate cerebellum Mus musculus cDNA clone 9630005C02 3', mRNA sequence.
1429312_s_at	0.444	receptor tyrosine kinase-like orphan receptor 1
1460336_at	0.443	peroxisome proliferative activated receptor, gamma, coactivator 1 alpha
1417381_at	0.443	complement component 1, q subcomponent, alpha polypeptide
1442470_at	0.443	Transcribed sequences
1452771_s_at	0.442	fatty acid Coenzyme A ligase, long chain 3
1453481_at	0.441	BB342242 RIKEN full-length enriched, 10 days neonate cerebellum Mus musculus cDNA clone B930036C20 3', mRNA sequence.
1438109_at	0.44	expressed sequence AI586120
1438730_at	0.44	neuron navigator 1
1417403_at	0.439	ELOVL family member 6, elongation of long chain fatty acids (yeast)
1435836_at	0.439	RIKEN cDNA D530020C15 gene
1422024_at	0.439	Friend leukemia integration 1
1426454_at	0.439	Rho, GDP dissociation inhibitor (GDI) beta
1450050_at	0.439	histone cell cycle regulation defective homolog A (S. cerevisiae)
1436493_at	0.438	LOC381418 (LOC381418), mRNA
1441749_at	0.438	Adult male testis cDNA, RIKEN full-length enriched library, clone:4930447F24 product:unknown EST, full insert sequence
1437886_at	0.438	kelch-like 6 (Drosophila)
1436124_at	0.437	phosphate cytidylyltransferase 1, choline, beta isoform
1460012_at	0.436	RIKEN cDNA 1700015L13 gene
1437289_at	0.435	RIKEN cDNA 1110001C20 gene
1457248_x_at	0.435	BB554029 RIKEN full-length enriched, 2 days pregnant adult female ovary Mus musculus cDNA clone E330010H16 3', mRNA sequence.
1417756_a_at	0.435	lymphocyte specific 1
1440585_at	0.435	syntaxin 6
1441389_at	0.435	Transcribed sequences
1435703_at	0.435	RIKEN cDNA 2810457I06 gene
1416956_at	0.433	potassium voltage-gated channel, shaker-related subfamily, beta member 2
1418457_at	0.433	chemokine (C-X-C motif) ligand 14
1455269_a_at	0.432	coronin, actin binding protein 1A
1447890_at	0.432	BB412039 RIKEN full-length enriched, 7 days embryo Mus musculus cDNA clone C430025G11 3', mRNA sequence.
1416889_at	0.431	troponin I, skeletal, fast 2
1437189_x_at	0.431	dendritic cell protein GA17
1436870_s_at	0.431	expressed sequence AU041783
1434539_at	0.431	leucine rich repeat protein 3, neuronal
1452016_at	0.43	arachidonate 5-lipoxygenase activating protein
1458648_at	0.43	Transcribed sequences
1417620_at	0.429	RAS-related C3 botulinum substrate 2
1454316_at	0.429	Adult male thymus cDNA, RIKEN full-length enriched library, clone:5830426C09 product:unclassifiable, full insert sequence
1453148_at	0.429	sema domain, immunoglobulin domain (Ig), short basic domain, secreted, (semaphorin) 3D
1429992_at	0.428	spermatogenesis associated glutamate (E)-rich protein 4b
1441608_at	0.427	Transcribed sequences
1439286_at	0.425	10 days neonate cortex cDNA, RIKEN full-length enriched library, clone:A830034A05 product:unknown EST, full insert sequence
1459308_at	0.425	Adult male diencephalon cDNA, RIKEN full-length enriched library, clone:9330119G07 product:unknown EST, full insert sequence
1432555_at	0.424	whirlin
1444695_at	0.424	Adult male colon cDNA, RIKEN full-length enriched library, clone:9030003C19 product:hypothetical protein, full insert sequence
1424699_at	0.424	cDNA sequence BC006583
1424840_at	0.423	ribokinase
1455137_at	0.422	Rap guanine nucleotide exchange factor (GEF) 5
1436448_a_at	0.421	prostaglandin-endoperoxide synthase 1
1449232_at	0.42	GATA binding protein 1
1438931_s_at	0.42	sestrin 1
1427327_at	0.419	paired immunoglobin-like type 2 receptor alpha
1439965_at	0.419	Transcribed sequence with strong similarity to protein sp:P00722 (E. coli) BGAL_ECOLI Beta-galactosidase
1438758_at	0.419	AU046270 Mouse sixteen-cell-embryo cDNA Mus musculus cDNA clone J0950D05 3', mRNA sequence.
1447143_at	0.418	Transcribed sequences
1437406_x_at	0.418	insulin-like growth factor binding protein 4
1419833_s_at	0.417	RIKEN cDNA E030006K04 gene
1428250_at	0.417	G protein-coupled receptor 30
1457145_at	0.417	RIKEN cDNA 4931414L13 gene
1454966_at	0.416	integrin alpha 8
1429123_at	0.416	RAB27A, member RAS oncogene family
1448160_at	0.416	lymphocyte cytosolic protein 1
1436990_s_at	0.416	RIKEN cDNA 1620401E04 gene
1459034_at	0.415	RIKEN cDNA D330023L08 gene
1451991_at	0.414	Eph receptor A7
1420928_at	0.413	beta galactoside alpha 2,6 sialyltransferase 1
1438561_x_at	0.412	BB400326 RIKEN full-length enriched, ES cells Mus musculus cDNA clone C330018B13 3', mRNA sequence.
1422478_a_at	0.412	acetyl-Coenzyme A synthetase 2 (ADP forming)
1415983_at	0.411	lymphocyte cytosolic protein 1
1429751_at	0.411	zinc finger, SWIM domain containing 2
1417552_at	0.41	fibroblast activation protein
1456856_at	0.409	RIKEN cDNA E130120L08 gene
1435342_at	0.408	potassium inwardly-rectifying channel, subfamily K, member 6
1459649_at	0.407	Transcribed sequences
1437906_x_at	0.407	thioredoxin-like
1451486_at	0.406	RIKEN cDNA 1200006F02 gene
1444451_at	0.405	12 days embryo embryonic body between diaphragm region and neck cDNA, RIKEN full-length enriched library, clone:9430076M13 product:unknown EST, full insert sequence
1448663_s_at	0.405	mevalonate (diphospho) decarboxylase
1436566_at	0.403	Rab40b, member RAS oncogene family
1433711_s_at	0.403	sestrin 1
1432471_at	0.402	RIKEN cDNA 5730419I09 gene
1434520_at	0.401	sterol-C5-desaturase (fungal ERG3, delta-5-desaturase) homolog (S. cerevisae)
1421342_at	0.4	K+ voltage-gated channel, subfamily S, 2
1452655_at	0.4	zinc finger, DHHC domain containing 2
1449525_at	0.399	flavin containing monooxygenase 3
1427427_at	0.399	apoptosis, caspase activation inhibitor
1459253_at	0.398	Adult male testis cDNA, RIKEN full-length enriched library, clone:1700023H06 product:unknown EST, full insert sequence
1429239_a_at	0.398	Mus musculus 0 day neonate skin cDNA, RIKEN full-length enriched library, clone:4632419C16 product:CDNA FLJ30004 FIS, CLONE 3NB691000116, WEAKLY SIMILAR TO STEROIDOGENIC ACUTE REGULATORY PROTEIN PRECURSOR homolog [Homo sapiens], full insert sequence.
1431050_at	0.398	ribosomal protein S6 kinase, polypeptide 5
1448878_at	0.397	synonym: 4631412E13Rik; go_component: transcription factor complex [goid 0005667] [evidence IEA]; go_function: transcription factor activity [goid 0003700] [evidence IEA]; go_function: protein binding [goid 0005515] [evidence IPI] [pmid 10229200]; Mus musculus Max dimerization protein 3 (Mad3), mRNA.
1436317_at	0.395	10 days neonate cerebellum cDNA, RIKEN full-length enriched library, clone:B930092N05 product:unknown EST, full insert sequence
1456500_at	0.395	hypothetical protein 4632417K02
1417061_at	0.394	solute carrier family 40 (iron-regulated transporter), member 1
1424808_at	0.393	laminin, alpha 4
1429240_at	0.392	Mus musculus 0 day neonate skin cDNA, RIKEN full-length enriched library, clone:4632419C16 product:CDNA FLJ30004 FIS, CLONE 3NB691000116, WEAKLY SIMILAR TO STEROIDOGENIC ACUTE REGULATORY PROTEIN PRECURSOR homolog [Homo sapiens], full insert sequence.
1438160_x_at	0.392	AV348121 RIKEN full-length enriched, adult male olfactory bulb Mus musculus cDNA clone 6430631M08 3', mRNA sequence.
1434877_at	0.392	neuronal pentraxin 1
1449680_at	0.391	C80678 Mouse 3.5-dpc blastocyst cDNA Mus musculus cDNA clone J0086C01 3', mRNA sequence.
1431266_at	0.391	Adult male corpora quadrigemina cDNA, RIKEN full-length enriched library, clone:B230324F10 product:unknown EST, full insert sequence
1431151_at	0.391	CDNA clone MGC:62985 IMAGE:1245563, complete cds
1419296_at	0.39	Rho GTPase activating protein 4
1439571_at	0.389	2 days pregnant adult female oviduct cDNA, RIKEN full-length enriched library, clone:E230008J23 product:unknown EST, full insert sequence
1459775_at	0.389	Transcribed sequences
1425245_a_at	0.387	regulator of G-protein signaling 11
1436838_x_at	0.386	BB160417 RIKEN full-length enriched, 16 days neonate thymus Mus musculus cDNA clone A130053B20 3', mRNA sequence.
1436329_at	0.386	early growth response 3
1421138_a_at	0.385	protein kinase inhibitor beta, cAMP dependent, testis specific
1442046_at	0.384	apical protein, Xenopus laevis-like
1450019_at	0.384	chemokine (C-X3-C) receptor 1
1459595_at	0.383	UI-M-BH3-auy-a-11-0-UI.s1 NIH_BMAP_M_S4 Mus musculus cDNA clone UI-M-BH3-auy-a-11-0-UI 3', mRNA sequence.
1440034_at	0.383	signal transducing adaptor molecule (SH3 domain and ITAM motif) 2
1450020_at	0.382	chemokine (C-X3-C) receptor 1
1434277_a_at	0.38	Adult male olfactory brain cDNA, RIKEN full-length enriched library, clone:6430570G24 product:unknown EST, full insert sequence
1452707_at	0.38	RIKEN cDNA 4631423F02 gene
1422898_s_at	0.378	solute carrier family 22 (organic anion/cation transporter), member 12
1422904_at	0.378	flavin containing monooxygenase 2
1446595_at	0.378	SH3 domain protein 1B
1457782_at	0.376	talin
1422046_at	0.376	integrin alpha M
1428387_at	0.375	fatty acid Coenzyme A ligase, long chain 3
1455011_at	0.375	StAR-related lipid transfer (START) domain containing 4
1423569_at	0.374	glycine amidinotransferase (L-arginine:glycine amidinotransferase)
1415822_at	0.373	stearoyl-Coenzyme A desaturase 2
1453435_a_at	0.368	Mus musculus adult male tongue cDNA, RIKEN full-length enriched library, clone:2310042I22 product:unknown EST, full insert sequence.
1456179_at	0.367	Transcribed sequences
1441962_at	0.367	hypothetical protein F730011J02
1418288_at	0.367	lipin 1
1434881_s_at	0.367	potassium channel tetramerisation domain containing 12
1452944_at	0.366	Mus musculus 18-day embryo whole body cDNA, RIKEN full-length enriched library, clone:1110032G03 product:synaptogyrin 2, full insert sequence.
1437811_x_at	0.366	AV312368 RIKEN full-length enriched, adult male thymus Mus musculus cDNA clone 5830401O15 3', mRNA sequence.
1417377_at	0.366	immunoglobulin superfamily, member 4A
1436309_at	0.365	neuropilin (NRP) and tolloid (TLL)-like 2
1421263_at	0.363	gamma-aminobutyric acid (GABA-A) receptor, subunit alpha 3
1439055_at	0.361	Similar to RIKEN cDNA 2210409E12 (LOC217066), mRNA
1437401_at	0.358	insulin-like growth factor 1
1459497_at	0.358	Transcribed sequences
1450108_at	0.356	kinesin family member 1A
1436186_at	0.353	RIKEN cDNA 4432406C08 gene
1415815_at	0.353	tripartite motif protein 27
1454880_s_at	0.352	Transcribed sequences
1445621_at	0.352	Transcribed sequence with weak similarity to protein sp:P00722 (E. coli) BGAL_ECOLI Beta-galactosidase
1430004_s_at	0.351	WD repeat domain 20
1448182_a_at	0.348	CD24a antigen
1448566_at	0.346	solute carrier family 40 (iron-regulated transporter), member 1
1454764_s_at	0.345	solute carrier family 38, member 1
1449155_at	0.343
1447551_x_at	0.341	latrophilin 3
1421425_a_at	0.337	Down syndrome critical region gene 1-like 1
1454699_at	0.333	sestrin 1
1416034_at	0.333	CD24a antigen
1440339_at	0.332	0 day neonate head cDNA, RIKEN full-length enriched library, clone:4833416E15 product:unknown EST, full insert sequence
1434667_at	0.331	procollagen, type VIII, alpha 2
1425407_s_at	0.324	RIKEN cDNA 1810046I24 gene
1425584_x_at	0.322	Mus musculus cDNA clone MGC:6728 IMAGE:3588654, complete cds.
1419186_a_at	0.322	sialyltransferase 8 (alpha-2, 8-sialyltransferase) D
1416673_at	0.318	beta-site APP-cleaving enzyme 2
1440227_at	0.317	0 day neonate head cDNA, RIKEN full-length enriched library, clone:4831440M03 product:unknown EST, full insert sequence
1445204_at	0.317	Transcribed sequences
1444482_at	0.313	RIKEN cDNA A130078K24 gene
1423072_at	0.311	CDNA clone MGC:73493 IMAGE:6813048, complete cds
1422313_a_at	0.295	insulin-like growth factor binding protein 5
1453025_at	0.295	RIKEN cDNA 1110033L15 gene
1417404_at	0.292	ELOVL family member 6, elongation of long chain fatty acids (yeast)
1431425_a_at	0.292	RIKEN cDNA 4930535B03 gene
1440648_at	0.286	Adult male adrenal gland cDNA, RIKEN full-length enriched library, clone:B330005C17 product:hypothetical Arginine-rich region containing protein, full insert sequence
1415823_at	0.285	stearoyl-Coenzyme A desaturase 2
1425861_x_at	0.285	calcium channel, voltage-dependent, alpha2/delta subunit 1
1447258_at	0.28	L0268D03-3 NIA Mouse Newborn Ovary cDNA Library Mus musculus cDNA clone L0268D03 3', mRNA sequence.
1437502_x_at	0.277	BB560574 RIKEN full-length enriched, 10 days neonate olfactory brain Mus musculus cDNA clone E530111O22 3' similar to X53825 M.musculus mRNA for heat stable antigen, mRNA sequence.
1442128_at	0.276	Transcribed sequences
1425385_a_at	0.275	immunoglobulin heavy chain 1a (serum IgG2a)
1434413_at	0.274	insulin-like growth factor 1
1435484_at	0.274	0 day neonate head cDNA, RIKEN full-length enriched library, clone:4831440M03 product:unknown EST, full insert sequence
1415824_at	0.27	stearoyl-Coenzyme A desaturase 2
1422639_at	0.268	calcitonin-related polypeptide, beta
1449711_at	0.267	ATPase, H+ transporting, V1 subunit E isoform 1
1451461_a_at	0.266	aldolase 3, C isoform
1452654_at	0.264	zinc finger, DHHC domain containing 2
1434789_at	0.261	expressed sequence AW260467
1444176_at	0.252	ATPase, H+ transporting, V0 subunit D, isoform 2
1445789_at	0.241	0 day neonate kidney cDNA, RIKEN full-length enriched library, clone:D630046H12 product:unknown EST, full insert sequence
1434657_at	0.223	glutaminase
1436736_x_at	0.207	BB369191 RIKEN full-length enriched, 16 days embryo head Mus musculus cDNA clone C130047C13 3' similar to D45203 Mouse pentylenetetrazol-related mRNA PTZ-17 (3'UTR of E3.1), mRNA sequence.
1450839_at	0.18	DNA segment, human D4S114
1438287_x_at	0.175	AV309422 RIKEN full-length enriched, 8 days embryo Mus musculus cDNA clone 5730581M04 3' similar to AF063447 Rattus norvegicus nuclear RNA helicase mRNA, mRNA sequence.
1456569_x_at	0.169	gelsolin
1417574_at	0.158	chemokine (C-X-C motif) ligand 12
1452114_s_at	0.0606	insulin-like growth factor binding protein 5
