# Supplementary material for: Innate Killing of Leishmania donovani by Macrophages of the Splenic Marginal Zone Requires IRF-7
Source: PLoS Pathog. 2010 Mar 12;6(3):e1000813. doi: 10.1371/journal.ppat.1000813 (PMC2837405; doi:10.1371/journal.ppat.1000813)
Supplement: Table S3 — Up- and down-regulated genes in RAW264.7 cells at 12h (0.03 MB XLS) [file ppat.1000813.s009.xls]

## Sheet: Sheet1
RAW264.7 2F UP (12h)
Gene Name	Fold Change	Description
1459430_at	3.581	RIKEN cDNA 5330427M13 gene
1451862_a_at	3.425	perforin 1 (pore forming protein)
1432439_at	3.406	RIKEN cDNA 2610041B18 gene
1459841_x_at	3.23	lysosomal-associated protein transmembrane 5
1459810_at	3.086	AV111970 Mus musculus C57BL/6J 10-day embryo Mus musculus cDNA clone 2610007M08, mRNA sequence.
1419309_at	3.037	glycoprotein 38
1456941_at	2.986	BB400861 RIKEN full-length enriched, ES cells Mus musculus cDNA clone C330020G14 3', mRNA sequence.
1459686_at	2.905	Transcribed sequences
1423967_at	2.803	paralemmin
1439849_at	2.787	Adult male aorta and vein cDNA, RIKEN full-length enriched library, clone:A530026J16 product:unknown EST, full insert sequence
1448920_at	2.787	zinc finger protein 535
1436687_x_at	2.785	RIKEN cDNA 3110006P09 gene
1433551_at	2.724	expressed sequence AI427515
1438223_at	2.708	H3034C08-3 NIA Mouse 15K cDNA Clone Set Mus musculus cDNA clone H3034C08 3', mRNA sequence.
1457748_at	2.648	pogo transposable element with ZNF domain
1449768_at	2.536	AV034993 Mus musculus adult C57BL/6J placenta Mus musculus cDNA clone 1600013E21, mRNA sequence.
1419946_s_at	2.464	RAB2, member RAS oncogene family
1444272_at	2.463	PDZ domain containing 6
1424298_at	2.445	zinc finger protein 282
1459660_at	2.421	Transcribed sequences
1458724_at	2.406	2 days pregnant adult female oviduct cDNA, RIKEN full-length enriched library, clone:E230008O15 product:hypothetical protein, full insert sequence
1426330_at	2.38	calcium channel, voltage-dependent, gamma subunit 5
1430036_at	2.378	RIKEN cDNA 2310015B20 gene
1431391_at	2.375	unnamed protein product; putative similar to RAL GUANINE NUCLEOTIDE EXCHANGE FACTOR RALGPS1A [Homo sapiens] (SPTR|Q9NZ16, evidence: FASTY, 84.4%ID, 94.1%length, match=1728); Mus musculus adult male thymus cDNA, RIKEN full-length enriched library, clone:5830418G11 product:similar to RAL GUANINE NUCLEOTIDE EXCHANGE FACTOR RALGPS1A [Homo sapiens], full insert sequence.
1445811_at	2.367	12 days embryo eyeball cDNA, RIKEN full-length enriched library, clone:D230018I05 product:hypothetical protein, full insert sequence
1432320_at	2.365	12 days embryo embryonic body between diaphragm region and neck cDNA, RIKEN full-length enriched library, clone:9430065F17 product:unclassifiable, full insert sequence
1425100_a_at	2.363	phosphodiesterase 6G, cGMP-specific, rod, gamma
1446844_at	2.358	RIKEN cDNA 1810049H20 gene
1440887_at	2.354	RIKEN cDNA C330005M16 gene
1431535_at	2.345	RIKEN cDNA 4930539A06 gene
1421639_at	2.341	RIKEN cDNA 1110019N10 gene
1435108_at	2.337	Rho GTPase activating protein 22
1426024_a_at	2.325	drebrin 1
1432231_at	2.322	B6-derived CD11 +ve dendritic cells cDNA, RIKEN full-length enriched library, clone:F730008M21 product:unclassifiable, full insert sequence
1437835_a_at	2.32	BB357560 RIKEN full-length enriched, adult male corpus striatum Mus musculus cDNA clone C030022D13 3', mRNA sequence.
1436413_at	2.318	Transcribed sequence with weak similarity to protein pir:A48217 (D.melanogaster) A48217 single-strand DNA/RNA recognition protein - fruit fly
1425951_a_at	2.316	C-type (calcium dependent, carbohydrate recognition domain) lectin, superfamily member 10
1440547_at	2.296	Transcribed sequences
1431127_at	2.296	zinc finger protein 297B
1454714_x_at	2.29	Transcribed sequence with strong similarity to protein sp:Q61753 (M.musculus) SERA_MOUSE D-3-phosphoglycerate dehydrogenase
1431172_at	2.285	origin recognition complex, subunit 4-like (S. cerevisiae)
1446655_at	2.279	RIKEN cDNA 1200016D23 gene
1446480_at	2.279	Adult male corpora quadrigemina cDNA, RIKEN full-length enriched library, clone:B230333M23 product:unknown EST, full insert sequence
1421228_at	2.27	chemokine (C-C motif) ligand 7
1458077_at	2.269	15 days embryo head cDNA, RIKEN full-length enriched library, clone:D930026B05 product:unknown EST, full insert sequence
1450276_a_at	2.26	scinderin
1425663_at	2.26	interleukin 1 receptor antagonist
1456265_at	2.249	Transcribed sequences
1422953_at	2.24	formyl peptide receptor-like 1
1446693_at	2.226	Transcribed sequences
1441740_at	2.217	Transcribed sequence with moderate similarity to protein ref:NP_081764.1 (M.musculus) RIKEN cDNA 5730493B19 [Mus musculus]
1447329_at	2.2	vn38f09.x1 Stratagene mouse skin (#937313) Mus musculus cDNA clone IMAGE:1023497 3' similar to gb:U15647_cds1 Mus musculus (MOUSE);, mRNA sequence.
1433584_at	2.2	tubulin, alpha 1
1444437_at	2.197	U2af1-rs1 region 2
1421767_at	2.196	synonyms: AK, MGC6593, 5033405D03Rik; go_function: magnesium ion binding [goid 0000287] [evidence IEA]; go_function: adenosine kinase activity [goid 0004001] [evidence IEA]; go_function: kinase activity [goid 0016301] [evidence IEA]; go_function: transferase activity [goid 0016740] [evidence IEA]; go_process: purine ribonucleoside salvage [goid 0006166] [evidence IEA]; Mus musculus adenosine kina…
1460659_at	2.193	phosphotidylinositol transfer protein, beta
1421274_at	2.189	suppressor of cytokine signaling 4
1425012_at	2.183	guanine nucleotide binding protein (G protein), gamma 5 subunit
1424518_at	2.181	hypothetical protein LOC223672
1445096_at	2.177	Transcribed sequences
1453427_at	2.176	casein kinase II, alpha 1 polypeptide
1442437_at	2.162	Transcribed sequences
1419747_at	2.148	asialoglycoprotein receptor 2
1424942_a_at	2.139	myelocytomatosis oncogene
1429646_at	2.133	RIKEN cDNA 1700112C13 gene
1419604_at	2.132	Z-DNA binding protein 1
1431435_at	2.128	Mus musculus adult male medulla oblongata cDNA, RIKEN full-length enriched library, clone:6330514J04 product:unknown EST, full insert sequence.
1451798_at	2.125	interleukin 1 receptor antagonist
1423389_at	2.111	MAD homolog 7 (Drosophila)
1424186_at	2.109	RIKEN cDNA 2610001E17 gene
1447175_at	2.108	Transcribed sequence with moderate similarity to protein ref:NP_083693.1 (M.musculus) RIKEN cDNA 9030605E16 [Mus musculus]
1419627_s_at	2.103	C-type (calcium dependent, carbohydrate recognition domain) lectin, superfamily member 10
1422218_at	2.079	purinergic receptor P2X, ligand-gated ion channel, 7
1418126_at	2.07	chemokine (C-C motif) ligand 5
1441431_at	2.069	7 days neonate cerebellum cDNA, RIKEN full-length enriched library, clone:A730008I18 product:similar to NEPRILYSIN-LIKE PEPTIDASE GAMMA [Mus musculus], full insert sequence
1453355_at	2.054	RIKEN cDNA 1810073P09 gene
1450291_s_at	2.044
1422875_at	2.042	CD84 antigen
1420425_at	2.041	PR domain containing 1, with ZNF domain
1450614_x_at	2.036	synonym: Ifa5; go_component: extracellular [goid 0005576] [evidence IEA]; go_component: extracellular space [goid 0005615] [evidence TAS] [pmid 12466851]; go_function: cytokine activity [goid 0005125] [evidence IEA]; go_function: hematopoietin/interferon-class (D200-domain) cytokine receptor binding [goid 0005126] [evidence IEA]; go_process: defense response [goid 0006952] [evidence IEA]; Mus mus…
1432822_at	2.031	Adult male testis cDNA, RIKEN full-length enriched library, clone:4930557B21 product:unclassifiable, full insert sequence
1435298_at	2.024	high mobility group box transcription factor 1
1452495_at	2.012	a disintegrin and metalloprotease domain 28
1432346_a_at	2.01	cadherin 23 (otocadherin)
1443851_at	2.005	RIKEN cDNA 8430415E04 gene
RAW264.7 2F DOWN (12h)
Gene Name	Fold Change	Description
1440787_s_at	0.499	RIKEN cDNA 1300007O09 gene
1421979_at	0.497	phosphate regulating gene with homologies to endopeptidases on the X chromosome
1443220_at	0.495	16 days embryo head cDNA, RIKEN full-length enriched library, clone:C130083O08 product:unknown EST, full insert sequence
1459463_at	0.494	Adult male spinal cord cDNA, RIKEN full-length enriched library, clone:A330073N09 product:unknown EST, full insert sequence
1442677_at	0.491	Transcribed sequences
1453265_at	0.491	RIKEN cDNA 4930579C15 gene
1421629_at	0.49	gamma-aminobutyric acid (GABA-A) receptor, subunit epsilon
1422802_at	0.487	defensin related cryptdin 9
1439828_at	0.483	Transcribed sequence with moderate similarity to protein sp:P00722 (E. coli) BGAL_ECOLI Beta-galactosidase
1458764_at	0.482	Transcribed sequence with strong similarity to protein pir:S12207 (M.musculus) S12207 hypothetical protein
1430693_at	0.476	AV250770 RIKEN full-length enriched, 0 day neonate head Mus musculus cDNA clone 4833426H19 3', mRNA sequence.
1457443_at	0.475	Adult male corpora quadrigemina cDNA, RIKEN full-length enriched library, clone:B230324F10 product:unknown EST, full insert sequence
1456701_at	0.474	RIKEN cDNA B230208H17 gene
1456382_at	0.473	Transcribed sequence with weak similarity to protein ref:NP_081764.1 (M.musculus) RIKEN cDNA 5730493B19 [Mus musculus]
1443184_at	0.473	CDC14 cell division cycle 14 homolog A (S. cerevisiae)
1434270_at	0.471	neuronal pentraxin receptor
1446274_at	0.47	solute carrier family 16 (monocarboxylic acid transporters), member 1
1435146_s_at	0.466	immunoglobulin superfamily, member 4
1433376_at	0.465	Adult male thymus cDNA, RIKEN full-length enriched library, clone:5830445D09 product:unclassifiable, full insert sequence
1454397_at	0.465	RIKEN cDNA 4632418H02 gene (4632418H02Rik), mRNA
1460475_at	0.464	AV310576 RIKEN full-length enriched, 8 days embryo Mus musculus cDNA clone 5730591F06 3', mRNA sequence.
1446628_at	0.46	Transcribed sequence with strong similarity to protein pir:S12207 (M.musculus) S12207 hypothetical protein
1446395_at	0.455	12 days embryo spinal cord cDNA, RIKEN full-length enriched library, clone:C530050M13 product:unknown EST, full insert sequence
1441949_x_at	0.451	BB213740 RIKEN full-length enriched, adult male aorta and vein Mus musculus cDNA clone A530013I19 3' similar to U41060 Human breast cancer, estrogen regulated LIV-1 protein (LIV-1) mRNA, mRNA sequence.
1433780_at	0.449	ubinuclein 1
1436598_at	0.449	inducible T-cell co-stimulator
1420572_at	0.436	membrane-spanning 4-domains, subfamily A, member 3
1445701_at	0.43	Transcribed sequence with strong similarity to protein sp:P00722 (E. coli) BGAL_ECOLI Beta-galactosidase
1426033_at	0.429	regulator of G-protein signaling 9
1460138_at	0.42	Transcribed sequence with weak similarity to protein pir:I58401 (M.musculus) I58401 protein-tyrosine kinase
1432692_at	0.418	Adult male testis cDNA, RIKEN full-length enriched library, clone:4930517G19 product:unclassifiable, full insert sequence
1448423_at	0.412	RIKEN cDNA 1110014L17 gene
1453319_at	0.397	RIKEN cDNA 2610511G16 gene
1436528_at	0.396	expressed sequence AI842353
1446095_at	0.394	12 days embryo spinal ganglion cDNA, RIKEN full-length enriched library, clone:D130094O12 product:unclassifiable, full insert sequence
1429422_at	0.392	13 days embryo heart cDNA, RIKEN full-length enriched library, clone:D330011B05 product:unknown EST, full insert sequence
1453749_at	0.391	11 days pregnant adult female ovary and uterus cDNA, RIKEN full-length enriched library, clone:5033414D05 product:hypothetical protein, full insert sequence
1442518_at	0.377	Adult male corpus striatum cDNA, RIKEN full-length enriched library, clone:C030044O21 product:unknown EST, full insert sequence
1454700_at	0.37	leucine rich repeat and fibronectin type III domain containing 4
1425720_at	0.366	CDNA clone MGC:12025 IMAGE:3603243, complete cds
1448877_at	0.36	distal-less homeobox 2
1446998_at	0.354	Transcribed sequences
1432732_at	0.35	Adult male thymus cDNA, RIKEN full-length enriched library, clone:5830437K03 product:unclassifiable, full insert sequence
1458841_at	0.346	Transcribed sequences
1454367_at	0.344	RIKEN cDNA C030034J04 gene
1443177_at	0.333	Transcribed sequences
1429929_at	0.33	meiosis defective 1
1457818_at	0.316	UI-M-BZ1-bfu-j-20-0-UI.s1 NIH_BMAP_MHI2_S1 Mus musculus cDNA clone UI-M-BZ1-bfu-j-20-0-UI 3', mRNA sequence.
1454562_at	0.287	Similar to putative protein kinase (LOC245068), mRNA
1433127_at	0.238	Adult male testis cDNA, RIKEN full-length enriched library, clone:4930513L20 product:unclassifiable, full insert sequence
1437906_x_at	0.197	thioredoxin-like
