# Supplementary material for: Innate Killing of Leishmania donovani by Macrophages of the Splenic Marginal Zone Requires IRF-7
Source: PLoS Pathog. 2010 Mar 12;6(3):e1000813. doi: 10.1371/journal.ppat.1000813 (PMC2837405; doi:10.1371/journal.ppat.1000813)
Supplement: Table S4 — Up- and down-regulated genes in RAW264.7 cells at 48h (0.03 MB XLS) [file ppat.1000813.s010.xls]

## Sheet: Sheet1
RAW264.7 2F UP (48h)
Gene Name	Fold Change	Description
1438793_x_at	6.841	BB222127 RIKEN full-length enriched, adult male aorta and vein Mus musculus cDNA clone A530074I18 3', mRNA sequence.
1450176_at	3.627	endoplasmic reticulum (ER) to nucleus signalling 1
1435906_x_at	3.381	guanylate nucleotide binding protein 2
1453857_at	3.241	RIKEN cDNA 3110001E11 gene
1431531_at	3.043	RIKEN cDNA 1700025D03 gene
1445367_at	2.966	Transcribed sequences
1419148_at	2.934	advillin
1441205_at	2.932	RIKEN cDNA 1700055N04 gene
1438464_at	2.868	AT rich interactive domain 4A (Rbp1 like)
1435410_at	2.829	testicular cell adhesion molecule 1
1425313_at	2.826	calcium response factor
1438287_x_at	2.793	AV309422 RIKEN full-length enriched, 8 days embryo Mus musculus cDNA clone 5730581M04 3' similar to AF063447 Rattus norvegicus nuclear RNA helicase mRNA, mRNA sequence.
1444571_at	2.778	Transcribed sequences
1455739_at	2.767	hypothetical protein 6430704N06
1439624_at	2.674	hypothetical protein C730031G17
1426065_a_at	2.619	induced in fatty liver dystrophy 2
1456649_at	2.613	sorting nexin 15
1449711_at	2.585	ATPase, H+ transporting, V1 subunit E isoform 1
1431144_at	2.576	sensitivity to red light reduced homolog (Arabidopsis)
1418941_at	2.574	protocadherin beta 22
1424688_at	2.572	cAMP responsive element binding protein 3-like 3
1439591_at	2.571	Unc-51 like kinase 2 (C. elegans)
1444936_at	2.553	Transcribed sequence with weak similarity to protein pir:B34087 (H.sapiens) B34087 hypothetical protein
1458127_at	2.55	Transcribed sequences
1441136_at	2.538	7 days neonate cerebellum cDNA, RIKEN full-length enriched library, clone:A730055K08 product:unclassifiable, full insert sequence
1456147_at	2.538	sialyltransferase 8 (alpha-2, 8-sialyltransferase) F
1431440_at	2.537	Mus musculus 10 days embryo whole body cDNA, RIKEN full-length enriched library, clone:2610300B05 product:DNA polymerase epsilon, subunit 2, full insert sequence.
1421001_a_at	2.478	carbonic anhydrase 6
1418776_at	2.472	expressed sequence AI595338
1436381_at	2.46	disks large-associated protein 3
1445609_at	2.459	Transcribed sequences
1456247_x_at	2.454	LIM domain only 6
1447080_at	2.451	aconitase 1
1417960_at	2.441	cytoplasmic polyadenylation element binding protein 1
1428038_at	2.437	Hypothetical LOC230143 (LOC230143), mRNA
1453398_at	2.433	Adult retina cDNA, RIKEN full-length enriched library, clone:A930009A15 product:unknown EST, full insert sequence
1446291_at	2.387	expressed sequence AI413782
1442060_at	2.385	RIKEN cDNA D030028O16 gene
1436712_at	2.38	phospholipase A2, group IVC
1424392_at	2.369	alcohol dehydrogenase, iron containing, 1
1431986_at	2.349	Adult male testis cDNA, RIKEN full-length enriched library, clone:4933421A08 product:unclassifiable, full insert sequence
1435417_at	2.31	expressed sequence AI464131
1446224_at	2.299	RIKEN cDNA A630025O09 gene
1442664_at	2.299	Transcribed sequences
1445941_at	2.292	Transcribed sequences
1419051_at	2.283	OVO homolog-like 1 (Drosophila)
1418091_at	2.277	transcription factor CP2-like 1
1434029_at	2.276	RIKEN cDNA 2410025L10 gene
1444433_at	2.274	Transcribed sequences
1418240_at	2.247	guanylate nucleotide binding protein 2
1447817_at	2.231	RIKEN cDNA 2310046M24 gene
1458366_at	2.225	RIKEN cDNA 1110002L01 gene
1455667_at	2.191	prolactin regulatory element binding
1440860_at	2.187	16 days neonate cerebellum cDNA, RIKEN full-length enriched library, clone:9630024C22 product:mab-21-like 1 (C. elegans), full insert sequence
1419972_at	2.182	solute carrier family 35, member A5
1450380_at	2.174	expressed sequence AU040950
1453816_at	2.167	Mus musculus 8 days embryo whole body cDNA, RIKEN full-length enriched library, clone:5730599A22 product:HYPOTHETICAL 30.1 KDA PROTEIN (TGF BETA INDUCIBLE NUCLEAR PROTEIN TINP1) (HAIRY CELL LEUKEMIA PROTEIN 1) homolog [Homo sapiens], full insert sequence.
1442404_at	2.154	Adult male hypothalamus cDNA, RIKEN full-length enriched library, clone:A230061K20 product:unknown EST, full insert sequence
1432086_a_at	2.152	RIKEN cDNA 4930579A10 gene
1432008_at	2.136	Mus musculus 11 days embryo whole body cDNA, RIKEN full-length enriched library, clone:2700060H17 product:unclassifiable, full insert sequence.
1458523_at	2.135	nuclear protein 220
1443602_at	2.133	Transcribed sequence with strong similarity to protein sp:P00722 (E. coli) BGAL_ECOLI Beta-galactosidase
1419569_a_at	2.132	interferon-stimulated protein
1421555_at	2.122	adrenergic receptor, beta 3
1426959_at	2.122	3-hydroxybutyrate dehydrogenase (heart, mitochondrial)
1433368_x_at	2.12	16 days embryo lung cDNA, RIKEN full-length enriched library, clone:8430401P03 product:unclassifiable, full insert sequence
1426180_a_at	2.119	submaxillary gland androgen regulated protein 2
1431525_at	2.118	RIKEN cDNA 9130002K18 gene
1454414_at	2.111	BTB (POZ) domain containing 7
1431371_at	2.106	0 day neonate kidney cDNA, RIKEN full-length enriched library, clone:D630004K10 product:unclassifiable, full insert sequence
1450826_a_at	2.102	serum amyloid A 3
1421008_at	2.098	RIKEN cDNA 2510004L01 gene
1440403_at	2.097	Transcribed sequences
1449519_at	2.094	growth arrest and DNA-damage-inducible 45 alpha
1447875_x_at	2.084	BB332055 RIKEN full-length enriched, 6 days neonate medulla oblongata Mus musculus cDNA clone B730043J04 3', mRNA sequence.
1442289_at	2.083	RIKEN cDNA 4930553M18 gene
1439745_at	2.081	AV338037 RIKEN full-length enriched, adult male olfactory bulb Mus musculus cDNA clone 6430407F10 3', mRNA sequence.
1429740_at	2.08	tetratricopeptide repeat domain 7
1439039_at	2.079	RIKEN cDNA C630005D06 gene
1431433_at	2.077	RIKEN cDNA B430219L04 gene
1441503_at	2.077	doublecortin domain containing 2
1435828_at	2.076	avian musculoaponeurotic fibrosarcoma (v-maf) AS42 oncogene homolog
1449025_at	2.073	interferon-induced protein with tetratricopeptide repeats 3
1450170_x_at	2.073	histocompatibility 2, D region locus 1
1417516_at	2.071	DNA-damage inducible transcript 3
1460251_at	2.067	tumor necrosis factor receptor superfamily, member 6
1452677_at	2.065	BB777815 RIKEN full-length enriched, Nullipotent stem cell CRL-2070 NE cDNA Mus musculus cDNA clone G430042F07 3', mRNA sequence.
1420853_at	2.05	syndecan 3
1452035_at	2.045	procollagen, type IV, alpha 1
1427313_at	2.039	prostaglandin I receptor (IP)
1418949_at	2.036	growth differentiation factor 15
1443915_at	2.035	RIKEN cDNA 4833424P18 gene
1459906_at	2.033	12 days embryo spinal ganglion cDNA, RIKEN full-length enriched library, clone:D130053N18 product:unknown EST, full insert sequence
1424994_at	2.031	RIKEN cDNA 6230410P16 gene
1425771_at	2.027	aldo-keto reductase family 1, member D1
1448878_at	2.025	synonym: 4631412E13Rik; go_component: transcription factor complex [goid 0005667] [evidence IEA]; go_function: transcription factor activity [goid 0003700] [evidence IEA]; go_function: protein binding [goid 0005515] [evidence IPI] [pmid 10229200]; Mus musculus Max dimerization protein 3 (Mad3), mRNA.
1457736_at	2.014	603168065F1 NCI_CGAP_Lu33 Mus musculus cDNA clone IMAGE:5256088 5', mRNA sequence.
1442967_at	2.009	Transcribed sequences
1425971_at	2.009
1455132_at	2.008	RIKEN cDNA A430107D22 gene
RAW264.7 2F DOWN (48h)
Gene Name	Fold Change	Description
1440035_at	0.499	ARP1 actin-related protein 1 homolog A (yeast)
1458666_at	0.498	Transcribed sequence with weak similarity to protein ref:NP_081764.1 (M.musculus) RIKEN cDNA 5730493B19 [Mus musculus]
1419610_at	0.498	chemokine (C-C motif) receptor 1
1436448_a_at	0.498	prostaglandin-endoperoxide synthase 1
1440099_at	0.497	Transcribed sequences
1447935_at	0.494	expressed sequence AI427100
1432225_at	0.493	RIKEN cDNA 4930456L15 gene
1456735_x_at	0.491	BB458645 RIKEN full-length enriched, 12 days embryo spinal ganglion Mus musculus cDNA clone D130058C07 3', mRNA sequence.
1439416_x_at	0.49	BB133120 RIKEN full-length enriched, adult male bone Mus musculus cDNA clone 9830005L10 3' similar to X60785 Cricetulus griseus (chinese hamster) mRNA for beta tubulin (clone B3T), mRNA sequence.
1445317_at	0.489	Transcribed sequences
1440814_x_at	0.485	BB267880 RIKEN full-length enriched, 10 days neonate cortex Mus musculus cDNA clone A830032G11 3', mRNA sequence.
1429888_a_at	0.485	heat shock protein 2
1438333_at	0.482	RIKEN cDNA A230098A12 gene
1421827_at	0.478	delta-like 4 (Drosophila)
1451534_at	0.472	secretagogin, EF-hand calcium binding protein
1429629_at	0.471	Mus musculus adult male brain cDNA, RIKEN full-length enriched library, clone:0710008P15 product:enhancer of zeste homolog 1 (Drosophila), full insert sequence.
1457657_at	0.47	vl56f11.x1 Stratagene mouse skin (#937313) Mus musculus cDNA clone IMAGE:976269 3', mRNA sequence.
1452369_at	0.468	BAI1-associated protein 1
1421581_at	0.468	potassium inwardly-rectifying channel, subfamily J, member 6
1450151_at	0.467	zinc finger protein 316
1428954_at	0.466	solute carrier family 9 (sodium/hydrogen exchanger), isoform 3 regulator 2
1453338_at	0.465	Mus musculus 8 days embryo whole body cDNA, RIKEN full-length enriched library, clone:5730456G07 product:signal transducing adaptor molecule (SH3 domain and ITAM motif) 2, full insert sequence.
1458917_at	0.464	Transcribed sequences
1419601_at	0.462	potassium inwardly-rectifying channel, subfamily J, member 10
1436687_x_at	0.462	RIKEN cDNA 3110006P09 gene
1457732_at	0.46	RIKEN cDNA 5330414D10 gene
1445027_at	0.46	RIKEN cDNA D030068L24 gene
1431084_x_at	0.457	Mus musculus 10 days embryo whole body cDNA, RIKEN full-length enriched library, clone:2610511J22 product:unknown EST, full insert sequence.
1445105_at	0.454	Transcribed sequences
1444018_at	0.452	platelet derived growth factor receptor, alpha polypeptide
1442655_at	0.45	Transcribed sequences
1424647_at	0.446	gamma-aminobutyric acid (GABA-A) receptor, pi
1450509_at	0.445	carbohydrate sulfotransferase 11
1455769_at	0.442	9.5 days embryo parthenogenote cDNA, RIKEN full-length enriched library, clone:B130018K08 product:unknown EST, full insert sequence
1439380_x_at	0.433	BB093563 RIKEN full-length enriched, 12 days embryo, embryonic body between diaphragm region and neck Mus musculus cDNA clone 9430042P15 3' similar to Y13832 Mus musculus mRNA for GT12 protein, mRNA sequence.
1431127_at	0.433	zinc finger protein 297B
1436686_at	0.431	RIKEN cDNA 3110006P09 gene
1455707_at	0.43	RIKEN cDNA C130037N17 gene
1460274_at	0.429	RIKEN cDNA 4921530G04 gene
1459249_at	0.427	Transcribed sequences
1451800_at	0.425	RIKEN cDNA 2600014C01 gene
1430433_at	0.425	RIKEN cDNA 4933406J08 gene
1430305_at	0.424	13 days embryo liver cDNA, RIKEN full-length enriched library, clone:2500004C02 product:unclassifiable, full insert sequence
1427873_at	0.417	defensin related cryptdin 9
1452822_at	0.417	RIKEN cDNA 5930412E23 gene
1433127_at	0.412	Adult male testis cDNA, RIKEN full-length enriched library, clone:4930513L20 product:unclassifiable, full insert sequence
1427890_a_at	0.406	RIKEN cDNA 5730427C23 gene
1443183_at	0.406	AV319988 RIKEN full-length enriched, 13 days embryo male testis Mus musculus cDNA clone 6030414N10 3', mRNA sequence.
1439654_at	0.402	non-catalytic region of tyrosine kinase adaptor protein 1
1425920_at	0.399	RIKEN cDNA C330016O16 gene
1444524_at	0.39	Transcribed sequences
1437906_x_at	0.387	thioredoxin-like
1419773_at	0.381	RIKEN cDNA 2010301N04 gene
1420380_at	0.371	chemokine (C-C motif) ligand 2
1440815_x_at	0.367	BB099075 RIKEN full-length enriched, 12 days embryo, embryonic body between diaphragm region and neck Mus musculus cDNA clone 9430066O17 3', mRNA sequence.
1435290_x_at	0.366	histocompatibility 2, class II antigen A, alpha
1433286_at	0.358	0 day neonate head cDNA, RIKEN full-length enriched library, clone:4833417J16 product:unclassifiable, full insert sequence
1420275_at	0.357	AV369255 RIKEN full-length enriched, adult male colon Mus musculus cDNA clone 9030017G24 3' similar to M55637 Mus musculus HAM1 gene, mRNA sequence.
1427795_s_at	0.35	Clone IMAGE:6494162, mRNA
1426352_s_at	0.332	Tial1 cytotoxic granule-associated RNA binding protein-like 1
1433798_a_at	0.282	RIKEN cDNA E330034G19 gene
